# Supplementary material for: dsRNA Molecules From the Tobacco Mosaic Virus p126 Gene Counteract TMV-Induced Proteome Changes at an Early Stage of Infection
Source: Front Plant Sci. 2021 May 13;12:663707. doi: 10.3389/fpls.2021.663707 (PMC8155517; doi:10.3389/fpls.2021.663707)
Supplement: Supplementary Table 2 — An overview of all significantly enriched GOs. [file Table_2.XLSX]

## Sheet: Sheet1
TABLE S2 | An overview of all significantly enriched GOs
GO ID	Expected	p-value	Description of GO term
GO:0015976	0.05	6.1e-06	carbon utilization
GO:0006091	1.56	6.5e-04	generation of precursor metabolites and energy
GO:0015979	1.58	6.8e-04	photosynthesis
GO:0006096	0.36	5.0e-03	glycolytic process
GO:0006757	0.36	5.0e-03	ATP generation from ADP
GO:0046031	0.36	5.0e-03	ADP metabolic process
GO:0009135	0.37	5.5e-03	purine nucleoside diphosphate metabolic process
GO:0009179	0.37	5.5e-03	purine ribonucleoside diphosphate metabolic process
GO:0009185	0.37	5.5e-03	ribonucleoside diphosphate metabolic process
GO:0006090	0.38	6.0e-03	pyruvate metabolic process
GO:0006165	0.38	6.0e-03	nucleoside diphosphate phosphorylation
GO:0044724	0.38	6.0e-03	single-organism carbohydrate catabolic process
GO:0046939	0.38	6.0e-03	nucleotide phosphorylation
GO:0009132	0.39	6.6e-03	nucleoside diphosphate metabolic process
GO:0019684	0.49	1.2e-02	photosynthesis, light reaction
GO:0006733	0.5	1.3e-02	oxidoreduction coenzyme metabolic process
GO:0019362	0.5	1.3e-02	pyridine nucleotide metabolic process
GO:0046496	0.5	1.3e-02	nicotinamide nucleotide metabolic process
GO:0009765	0.18	1.3e-02	photosynthesis, light harvesting
GO:0072524	0.57	1.8e-02	pyridine-containing compound metabolic process
GO:0005975	2.36	2.6e-02	carbohydrate metabolic process
GO:0006732	0.68	2.9e-02	coenzyme metabolic process
GO:0016052	0.69	3.0e-02	carbohydrate catabolic process
GO:0006826	0.04	3.5e-02	iron ion transport
GO:0006873	0.04	3.5e-02	cellular ion homeostasis
GO:0006875	0.04	3.5e-02	cellular metal ion homeostasis
GO:0006879	0.04	3.5e-02	cellular iron ion homeostasis
GO:0030003	0.04	3.5e-02	cellular cation homeostasis
GO:0046916	0.04	3.5e-02	cellular transition metal ion homeostasis
GO:0050801	0.04	3.5e-02	ion homeostasis
GO:0055065	0.04	3.5e-02	metal ion homeostasis
GO:0055072	0.04	3.5e-02	iron ion homeostasis
GO:0055076	0.04	3.5e-02	transition metal ion homeostasis
GO:0055080	0.04	3.5e-02	cation homeostasis
GO:0098771	0.04	3.5e-02	inorganic ion homeostasis
GO:0019752	1.95	4.1e-02	carboxylic acid metabolic process
GO:0043436	2	4.6e-02	oxoacid metabolic process
GO:0018298	0.35	4.6e-02	protein-chromophore linkage
GO:0019725	0.35	4.6e-02	cellular homeostasis
GO:0006082	2.02	4.7e-02	organic acid metabolic process
