# Supplementary material for: dsRNA Molecules From the Tobacco Mosaic Virus p126 Gene Counteract TMV-Induced Proteome Changes at an Early Stage of Infection
Source: Front Plant Sci. 2021 May 13;12:663707. doi: 10.3389/fpls.2021.663707 (PMC8155517; doi:10.3389/fpls.2021.663707)
Supplement: Supplementary Table 3 — An overview of all the annotated GOs for the differentially accumulated proteins (DAPs). [file Table_3.xlsx]

## Sheet: Sheet1
TABLE S3 | An overview of all the annotated GOs for the differentially accumulated proteins (DAPs)
No	UniprotID	p- value ANOVA	Protein Name	GO ID	GO term
Proteins significantly more abundant in TMV treatment as compared to water and dsRNAp126+TMV treatments
1	A0A077D0A9	0.0003	Voltage dependent anion channel	GO:0005741	mitochondrial outer membrane
2	E2F3S8	0.0009	G-strand specific single-stranded telomere-binding protein 1	GO:0000166	nucleotide binding
3	A0A075EZS9	0.0012	Osmotin like protein	NoGOID
4	I2FJN7	0.0028	Polyadenylate-binding protein (PABP)	GO:0008152	metabolic process
				GO:0000166	nucleotide binding
				GO:0003723	RNA binding
				GO:0005737	cytoplasm
5	G3LV68	0.0029	chloroplastic NAD(P)H-quinone oxidoreductase subunit H	GO:0003676	nucleic acid binding
6	A0A0F7R532	0.0073	S-adenosylmethionine synthase	GO:0008308	voltage-gated anion channel activity
				GO:0004478	methionine adenosyltransferase activity
				GO:0005524	ATP binding
				GO:0006556	S-adenosylmethionine biosynthetic process
				GO:0006730	one-carbon metabolic process
				GO:0046872	metal ion binding
7	Q6JE37	0.0081	Thioredoxin-like protein CITRX2, chloroplastic	GO:0006662	glycerol ether metabolic process
				GO:0006915	apoptotic process
				GO:0006952	defense response
				GO:0008219	cell death
				GO:0009507	chloroplast
				GO:0015035	protein disulfide oxidoreductase activity
				GO:0031347	regulation of defense response
				GO:0034051	negative regulation of plant-type hypersensitive response
				GO:0045454	cell redox homeostasis
8	Q40451	0.0084	DNA-binding protein	GO:0000786	nucleosome
				GO:0003677	DNA binding
				GO:0005634	nucleus
				GO:0006334	nucleosome assembly
9	Q84UH4	0.0125	Dehydroascorbate reductase	NoGOID
10	J7G1D7	0.0134	RNA-binding glycine-rich protein	GO:0000166	nucleotide binding
11	A0A075F933	0.0171	Cysteine proteinase inhibitor	GO:0004869	cysteine-type endopeptidase inhibitor activity
				GO:0008233
12	B8R520	0.0175	Small ubiquitin-related modifier (SUMO)	GO:0005634	nucleus
				GO:0016925	protein sumoylation
13	Q5K4L4	0.0207	Villin 2 (Fragment)	GO:0051017	actin filament bundle assembly
14	Q4LB98	0.0229	Putative glutathione S-transferase (Fragment)	GO:0016740	transferase activity
15	A0A0R4WFT2	0.0234	Anti microbial peptide	NoGOID
16	A0A075F1V0	0.0236	Malate dehydrogenase	GO:0005975	carbohydrate metabolic process
				GO:0006099	tricarboxylic acid cycle
				GO:0006108	malate metabolic process
				GO:0030060	L-malate dehydrogenase activity
17	A2PYH3	0.0281	Alpha chain of nascent polypeptide associated complex	NoGOID
18	H9CCI2	0.0379	Acyl-carrier-protein S-malonyltransferase	GO:0009535	chloroplast thylakoid membrane
				GO:0016655	oxidoreductase activity, acting on NAD(P)H, quinone or similar compound as acceptor
				GO:0019684	photosynthesis, light reaction
				GO:0048038	quinone binding
				GO:0051287	NAD binding
				GO:0004314	[acyl-carrier-protein] S-malonyltransferase activity
19	A0A075EYQ4	0.0472	Ubiquitin-conjugating enzyme E2 35-like protein	GO:0005524	ATP binding
Proteins significantly less abundant in TMV treatment as compared to water and dsRNAp126+TMV treatments
20	A0A077DCK9	0.0002	Carbonic anhydrase (Carbonate dehydratase) (Fragment)	GO:0004089	carbonate dehydratase activity
				GO:0008270	zinc ion binding
				GO:0015976	carbon utilization
21	Q40565	0.0003	Ribulose bisphosphate carboxylase/oxygenase activase 2, chloroplastic (RA 2) (RuBisCO activase 2)	GO:0005524	ATP binding
				GO:0009570	chloroplast stroma
22	V9INR4	0.0003	Ribulose bisphosphate carboxylase/oxygenase activase 2	GO:0005524	ATP binding
				GO:0009507	chloroplast
23	Q42961	0.0009	Phosphoglycerate kinase, chloroplastic	GO:0004618	phosphoglycerate kinase activity
				GO:0005524	ATP binding
				GO:0006096	glycolytic process
				GO:0009507	chloroplast
				GO:0019253	reductive pentose- phosphate cycle
24	P06449	0.0011	Cytochrome f	GO:0005506	iron ion binding
				GO:0009055	electron carrier activity
				GO:0009535	chloroplast thylakoid membrane
				GO:0015979	photosynthesis
				GO:0020037	heme binding
				GO:0031361	integral component of thylakoid membrane
				GO:0055114	oxidation-reduction process
25	A4D0J8	0.0016	Carbonic anhydrase (Carbonate dehydratase) (Fragment)	GO:0004089	carbonate dehydratase activity
				GO:0008270	zinc ion binding
				GO:0015976	carbon utilization
				GO:0004089	carbonate dehydratase activity
				GO:0008270	zinc ion binding
				GO:0015976	carbon utilization
26	A0A075EYT9	0.0023	Xyloglucan endotransglucosylase/hydrolase	GO:0005618	cell wall
				GO:0010411	xyloglucan metabolic process
				GO:0016762	xyloglucan:xyloglucosyl transferase activity
				GO:0042546	cell wall biogenesis
				GO:0048046	apoplast
				GO:0071555	cell wall organization
				GO:0004553	hydrolase activity, hydrolyzing O-glycosyl compounds
27	Q0PWS5	0.0032	Chlorophyll a-b binding protein, chloroplastic	GO:0009522	photosystem I
				GO:0009523	photosystem II
				GO:0009535	chloroplast thylakoid membrane
				GO:0009765	photosynthesis, light harvesting
				GO:0016021	integral component of membrane
				GO:0016168	chlorophyll binding
				GO:0018298	protein chromophore linkage
				GO:0046872	metal ion binding
28	P27141	0.0053	Carbonic anhydrase, chloroplastic (Carbonate dehydratase)	GO:0004089	carbonate dehydratase activity
				GO:0008270	zinc ion binding
				GO:0009570	chloroplast stroma
				GO:0015976	carbon utilization
29	A0A076KWG9	0.0061	Chloroplast sedoheptulose-1,7-bisphosphatase	GO:0005975	carbohydrate metabolic process
				GO:0016791	phosphatase activity
30	A0A0E3JCP4	0.0071	Developmentally-regulated plasma membrane polypeptide	GO:0046658	anchored component of plasma membrane
				GO:0051716	cellular response to stimulus
31	Q9ZP50	0.0079	FtsH-like protein Pftf	GO:0004222	metalloendopeptidase activity
				GO:0005524	ATP binding
				GO:0016021	integral component of membrane
				GO:0009507	chloroplast
32	A4D0J9	0.0123	Carbonic anhydrase (EC 4.2.1.1) (Carbonate dehydratase) (Fragment)	GO:0004089	carbonate dehydratase activity
				GO:0008270	zinc ion binding
				GO:0015976	carbon utilization
33	Q42962	0.0175	Phosphoglycerate kinase, cytosolic	GO:0004618	phosphoglycerate kinase activity
				GO:0005524	ATP binding
				GO:0005737	cytoplasm
				GO:0006096	glycolytic process
34	P22302	0.0258	Superoxide dismutase [Fe], chloroplastic (Fragment)	GO:0004784	superoxide dismutase activity
				GO:0009507	chloroplast
				GO:0046872	metal ion binding
35	I0B7J4	0.0347	Chloroplast PsbO4	GO:0005509	calcium ion binding
				GO:0009654	photosystem II oxygen evolving complex
				GO:0015979	photosynthesis
				GO:0016021	integral component of membrane
				GO:0019898	extrinsic component of membrane
				GO:0042549	photosystem II stabilization
36	Q84N38	0.0414	OBERON-like protein (Potyvirus VPg-interacting protein) (PVIPnb)	GO:0005634	nucleus
				GO:0007275	multicellular organism development
				GO:0008270	zinc ion binding
				GO:0046740	transport of virus in host, cell to cell
Proteins significantly more abundant in dsRNAp126+TMV treatment as compared to water and TMV treatments
37	S6A7M4	4e-05	Cysteine synthase (EC 2.5.1.47)	GO:0004124	cysteine synthase activity
38	Q3LAG5	0.003	Cysteine synthase (EC 2.5.1.47)	GO:0004124	cysteine synthase activity
				GO:0006535	cysteine biosynthetic process from serine
				GO:0008652	cellular amino acid biosynthetic process
				GO:0016740	transferase activity
39	Q76MF3	0.0212	Calmodulin NtCaM11 (Calmodulin NtCaM12) (Calmodulin NtCaM3) (Calmodulin NtCaM4) (Calmodulin NtCaM5) (Calmodulin NtCaM6) (Calmodulin NtCaM7) (Calmodulin NtCaM8)	GO:0005509	calcium ion binding
40	E5LCN0	0.023	ACC oxidase 2 isoform A	GO:0016491	oxidoreductase activity
				GO:0046872	metal ion binding
41	Q76ME6	0.026	Calmodulin NtCaM10 (Calmodulin NtCaM9)	GO:0005509	calcium ion binding

## Sheet: Sheet2
proteins significantly more abundant in the TMV treatment as compared to water and TMV+dsRNAp126 treatments

## Sheet: Sheet3
S.No	UniprotID	p- value ANOVA	Protein Name	GOID	TERM
1	A0A075EYQ4	0.0472	Ubiquitin-conjugating enzyme E2 35-like protein	GO:0005524	ATP binding
2	A0A075F1V0	0.0236	Malate dehydrogenase	GO:0005975	carbohydrate metabolic process
				GO:0006099	tricarboxylic acid cycle
				GO:0006108	malate metabolic process
				GO:0030060	L-malate dehydrogenase activity
3	A0A075F933	0.0171	Cysteine proteinase inhibitor	GO:0004869	cysteine-type endopeptidase inhibitor activity
				GO:0008233
4	A0A077D0A9	0.0003	Voltage dependent anion channel	GO:0005741	mitochondrial outer membrane
5	A0A0F7R532	0.0073	S-adenosylmethionine synthase	GO:0008308	voltage-gated anion channel activity
				GO:0004478	methionine adenosyltransferase activity
				GO:0005524	ATP binding
				GO:0006556	S-adenosylmethionine biosynthetic process
				GO:0006730	one-carbon metabolic process
				GO:0046872	metal ion binding
6	B8R520	0.0175	Small ubiquitin-related modifier (SUMO)	GO:0005634	nucleus
				GO:0016925	protein sumoylation
7	E2F3S8	0.0009	G-strand specific single-stranded telomere-binding protein 1	GO:0000166	nucleotide binding
8	G3LV68	0.0029	chloroplastic NAD(P)H-quinone oxidoreductase subunit H	GO:0003676	nucleic acid binding
				GO:0006810	transport
9	H9CCI2	0.0379	Acyl-carrier-protein S-malonyltransferase	GO:0009535	chloroplast thylakoid membrane
				GO:0016655	oxidoreductase activity, acting on NAD(P)H, quinone or similar compound as acceptor
				GO:0019684	photosynthesis, light reaction
				GO:0048038	quinone binding
				GO:0051287	NAD binding
				GO:0004314	[acyl-carrier-protein] S-malonyltransferase activity
10	I2FJN7	0.0028	Polyadenylate-binding protein (PABP)	GO:0008152	metabolic process
				GO:0000166	nucleotide binding
				GO:0003723	RNA binding
				GO:0005737	cytoplasm
11	J7G1D7	0.0134	RNA-binding glycine-rich protein	GO:0000166	nucleotide binding
				GO:0003676	nucleic acid binding
12	Q069K3	0.0133	S-adenosylmethionine synthase	GO:0004478	methionine adenosyltransferase activity
				GO:0005524	ATP binding
				GO:0006556	S-adenosylmethionine biosynthetic process
				GO:0006730	one-carbon metabolic process
				GO:0046872	metal ion binding
13	Q40451	0.0084	DNA-binding protein	GO:0000786	nucleosome
				GO:0003677	DNA binding
				GO:0005634	nucleus
				GO:0006334	nucleosome assembly
14	Q4LB98	0.0229	Putative glutathione S-transferase (Fragment)	GO:0016740	transferase activity
15	Q5K4L4	0.0207	Villin 2 (Fragment)	GO:0051017	actin filament bundle assembly
16	Q6JE37	0.0081	Thioredoxin-like protein CITRX2, chloroplastic	GO:0006662	glycerol ether metabolic process
				GO:0006915	apoptotic process
				GO:0006952	defense response
				GO:0008219	cell death
				GO:0009507	chloroplast
				GO:0015035	protein disulfide oxidoreductase activity
				GO:0031347	regulation of defense response
				GO:0034051	negative regulation of plant-type hypersensitive response
				GO:0045454	cell redox homeostasis
17	Q9FUI4	0.0501	Proliferating cell nuclear antigen	GO:0003677	DNA binding
				GO:0005634	nucleus
				GO:0006260	DNA replication
				GO:0006275	regulation of DNA replication
				GO:0030337	DNA polymerase processivity factor activity
18	Q9XG77	0.0119	Proteasome subunit alpha type-6	GO:0004298	threonine-type endopeptidase activity
				GO:0005634	nucleus
				GO:0005737	cytoplasm
				GO:0006511	ubiquitin-dependent protein catabolic process
				GO:0019773	proteasome core complex, alpha-subunit complex
19	Q9XQP4	0.0334	NAD-malate dehydrogenase	GO:0005975	carbohydrate metabolic process
				GO:0006108	malate metabolic process
				GO:0009507	chloroplast
				GO:0030060	L-malate dehydrogenase activity
20	A0A0R4WFT2	0.0234	Anti microbial peptide	No GOID
21	A0A075EZS9	0.0012	Osmotin like protein	No GOID
22	A2PYH3	0.0281	Alpha chain of nascent polypeptide associated complex	No GOID
23	Q84UH4	0.0125	Dehydroascorbate reductase	No GOID
24	A0A075EYT9	0.0023	Xyloglucan endotransglucosylase/hydrolase	GO:0005618	cell wall
				GO:0010411	xyloglucan metabolic process
				GO:0016762	xyloglucan:xyloglucosyl transferase activity
				GO:0042546	cell wall biogenesis
				GO:0048046	apoplast
				GO:0071555	cell wall organization
				GO:0004553	hydrolase activity, hydrolyzing O-glycosyl compounds
25	A0A076KWG9	0.0061	Chloroplast sedoheptulose-1,7-bisphosphatase	GO:0005975	carbohydrate metabolic process
				GO:0016791	phosphatase activity
26	A0A077DCK9	0.0002	Carbonic anhydrase (Carbonate dehydratase) (Fragment)	GO:0004089	carbonate dehydratase activity
				GO:0008270	zinc ion binding
				GO:0015976	carbon utilization
27	A4D0J8	0.0016	Carbonic anhydrase (Carbonate dehydratase) (Fragment)	GO:0004089	carbonate dehydratase activity
				GO:0008270	zinc ion binding
				GO:0015976	carbon utilization
				GO:0004089	carbonate dehydratase activity
				GO:0008270	zinc ion binding
				GO:0015976	carbon utilization
28	I0B7J4	0.0347	Chloroplast PsbO4	GO:0005509	calcium ion binding
				GO:0009654	photosystem II oxygen evolving complex
				GO:0015979	photosynthesis
				GO:0016021	integral component of membrane
				GO:0019898	extrinsic component of membrane
				GO:0042549	photosystem II stabilization
29	P06449	0.0011	Cytochrome f	GO:0005506	iron ion binding
				GO:0009055	electron carrier activity
				GO:0009535	chloroplast thylakoid membrane
				GO:0015979	photosynthesis
				GO:0020037	heme binding
				GO:0031361	integral component of thylakoid membrane
				GO:0055114	oxidation-reduction process
30	P22302	0.0258	Superoxide dismutase [Fe], chloroplastic (Fragment)	GO:0004784	superoxide dismutase activity
				GO:0009507	chloroplast
				GO:0046872	metal ion binding
31	P27141	0.0053	Carbonic anhydrase, chloroplastic (Carbonate dehydratase)	GO:0004089	carbonate dehydratase activity
				GO:0008270	zinc ion binding
				GO:0009570	chloroplast stroma
				GO:0015976	carbon utilization
32	Q0PWS5	0.0032	Chlorophyll a-b binding protein, chloroplastic	GO:0009522	photosystem I
				GO:0009523	photosystem II
				GO:0009535	chloroplast thylakoid membrane
				GO:0009765	photosynthesis, light harvesting
				GO:0016021	integral component of membrane
				GO:0016168	chlorophyll binding
				GO:0018298	protein chromophore linkage
				GO:0046872	metal ion binding
33	Q40460	0.0004	Ribulose bisphosphate carboxylase/oxygenase activase 1, chloroplastic (RA 1) (RuBisCO activase 1)	GO:0005524	ATP binding
				GO:0009570	chloroplast stroma
34	Q40565	0.0003	Ribulose bisphosphate carboxylase/oxygenase activase 2, chloroplastic (RA 2) (RuBisCO activase 2)	GO:0005524	ATP binding
				GO:0009570	chloroplast stroma
35	Q42961	0.0009	Phosphoglycerate kinase, chloroplastic	GO:0004618	phosphoglycerate kinase activity
				GO:0005524	ATP binding
				GO:0006096	glycolytic process
				GO:0009507	chloroplast
				GO:0019253	reductive pentose- phosphate cycle
36	Q42962	0.0175	Phosphoglycerate kinase, cytosolic	GO:0004618	phosphoglycerate kinase activity
				GO:0005524	ATP binding
				GO:0005737	cytoplasm
				GO:0006096	glycolytic process
37	Q84N38	0.0414	OBERON-like protein (Potyvirus VPg-interacting protein) (PVIPnb)	GO:0005634	nucleus
				GO:0007275	multicellular organism development
				GO:0008270	zinc ion binding
				GO:0046740	transport of virus in host, cell to cell
38	Q8W183	0.214	Carbonic anhydrase (Carbonate dehydratase)	GO:0004089	carbonate dehydratase activity
				GO:0008270	zinc ion binding
				GO:0015976	carbon utilization
39	Q9ZP50	0.0079	FtsH-like protein Pftf	GO:0004222	metalloendopeptidase activity
				GO:0005524	ATP binding
				GO:0016021	integral component of membrane
40	S5ZQS1	0.0134	S-adenosylmethionine synthase	GO:0004478	methionine adenosyltransferase activity
				GO:0005524	ATP binding
				GO:0006556	S- adenosylmethionine biosynthetic process
				GO:0006730	one- carbon metabolic process
				GO:0046872	metal ion binding
41	V9IN17	4e-05	Ribulose bisphosphate carboxylase/oxygenase activase 1	GO:0005524	ATP binding
				GO:0009507	chloroplast
42	V9INR4	0.0003	Ribulose bisphosphate carboxylase/oxygenase activase 2	GO:0005524	ATP binding
				GO:0009507	chloroplast
43	A4D0J9	0.0123	Carbonic anhydrase (EC 4.2.1.1) (Carbonate dehydratase) (Fragment)	GO:0004089	carbonate dehydratase activity
				GO:0008270	zinc ion binding
				GO:0015976	carbon utilization
44	A0A068JFR6	0.0206	triose-phosphate isomerase	GO:0004807	triose-phosphate isomerase activity
				GO:0006096	glycolytic process
45	A0A0E3JCP4	0.0071	Developmentally-regulated plasma membrane polypeptide	GO:0046658	anchored component of plasma membrane
				GO:0051716	cellular response to stimulus
46	A0A0F7R4I8	0.0066	Aminocyclopropanecarboxylate oxidase	GO:0016491	oxidoreductase activity
				GO:0046872	metal ion binding
47	E5L8B6	0.0231	Plastid thioredoxin F	GO:0005623	cell
				GO:0006662	glycerol ether metabolic process
				GO:0015035	protein disulfide oxidoreductase activity
				GO:0045454	cell redox homeostasis
48	E5LCN0	0.023	ACC oxidase 2 isoform A	GO:0016491	oxidoreductase activity
				GO:0046872	metal ion binding
49	E5LCN1	0.036	ACC oxidase 2 isoform B	GO:0016491	oxidoreductase activity
				GO:0046872	metal ion binding
50	I0B7J1	0.0491	Chloroplast PsbO1	GO:0005509	calcium ion binding
				GO:0009654	photosystem II oxygen evolving complex
				GO:0015979	photosynthesis
				GO:0016021	integral component of membrane
				GO:0019898	extrinsic component of membrane
				GO:0042549	photosystem II stabilization
51	O24132	0.0304	Annexin	GO:0005509	calcium ion binding
				GO:0005544	calcium-dependent phospholipid binding
52	O49911	0.0044	Plasma membrane polypeptide	GO:0046658	anchored component of plasma membrane
				GO:0051716	cellular response to stimulus
				GO:0046872	metal ion binding
53	Q33C02	0.0194	Cytochrome b6	GO:0005506	iron ion binding
				GO:0009535	chloroplast thylakoid membrane
				GO:0015979	photosynthesis
				GO:0016021	integral component of membrane
				GO:0016491	oxidoreductase activity
				GO:0020037	heme binding
				GO:0022904	respiratory electron transport chain
				GO:0045158	electron transporter, transferring electrons within cytochrome b6/f complex of photosystem II activity
54	Q3C1G3	0.0458	Photosystem II protein D1 (PSII D1 protein) (EC 1.10.3.9) (Photosystem II Q(B) protein)	GO:0005506	iron ion binding
				GO:0009523	photosystem II
				GO:0009535	chloroplast thylakoid membrane
				GO:0009635	response to herbicide
				GO:0009772	photosynthetic electron transport in photosystem II
				GO:0010242	oxygen evolving activity
				GO:0016021	integral component of membrane
				GO:0016168	chlorophyll binding
				GO:0018298	protein-chromophore linkage
				GO:0045156	electron transporter, transferring electrons within the cyclic electron transport pathway of photosynthesis activity
55	Q3C1J6	0.027	ATP synthase epsilon chain, chloroplastic (ATP synthase F1 sector epsilon subunit) (F-ATPase epsilon subunit)	GO:0005524	ATP binding
				GO:0009535	chloroplast thylakoid membrane
				GO:0015986	ATP synthesis coupled proton transport
				GO:0045261	proton-transporting ATP synthase complex, catalytic core F(1)
				GO:0046933	proton-transporting ATP synthase activity, rotational mechanism
				GO:0046961	proton-transporting ATPase activity, rotational mechanism
56	Q3LAG5	0.003	Cysteine synthase (EC 2.5.1.47)	GO:0004124	cysteine synthase activity
				GO:0006535	cysteine biosynthetic process from serine
				GO:0008652	cellular amino acid biosynthetic process
				GO:0016740	transferase activity
57	Q40457	0.013	23 kDa polypeptide of water-oxidizing complex of photosystem II	GO:0005509	calcium ion binding
				GO:0009654	photosystem II oxygen evolving complex
				GO:0015979	photosynthesis
				GO:0019898	extrinsic component of membrane
58	Q40519	0.0099	Photosystem II 10 kDa polypeptide, chloroplastic (PII10)	GO:0009535	chloroplast thylakoid membrane
				GO:0009654	photosystem II oxygen evolving complex
				GO:0015979	photosynthesis
59	Q5DNZ6	0.0331	Chlorophyll a-b binding protein, chloroplastic (Fragment)	GO:0009522	photosystem I
				GO:0009523	photosystem II
				GO:0009535	chloroplast thylakoid membrane
				GO:0009765	photosynthesis, light harvesting
				GO:0016021	integral component of membrane
				GO:0016168	chlorophyll binding
				GO:0018298	protein-chromophore linkage
60	Q6IVK6	0.0262	UDP-glucose 6-dehydrogenase (EC 1.1.1.22)	GO:0003979	UDP-glucose 6-dehydrogenase activity
				GO:0051287	NAD binding
61	Q6TKR0	0.0462	Ribosomal protein L3A	GO:0003735	structural constituent of ribosome
				GO:0005840	ribosome
				GO:0006412	translation
62	Q76ME6	0.026	Calmodulin NtCaM10 (Calmodulin NtCaM9)	GO:0005509	calcium ion binding
63	Q76MF3	0.0212	Calmodulin NtCaM11 (Calmodulin NtCaM12) (Calmodulin NtCaM3) (Calmodulin NtCaM4) (Calmodulin NtCaM5) (Calmodulin NtCaM6) (Calmodulin NtCaM7) (Calmodulin NtCaM8)	GO:0005509
					calcium ion binding
64	Q84QE8	0.0491	Oxygen evolving complex 33 kDa photosystem II protein	GO:0005509	calcium ion binding
				GO:0009654	photosystem II oxygen evolving complex
				GO:0015979	photosynthesis
				GO:0016021	integral component of membrane
				GO:0019898	extrinsic component of membrane
				GO:0042549	photosystem II stabilization
65	Q8RX97	0.022	Ferritin-1, chloroplastic (EC 1.16.3.1) (NtFer1)	GO:0004322	ferroxidase activity
				GO:0006826	iron ion transport
				GO:0006879	cellular iron ion homeostasis
				GO:0008199	ferric iron binding
				GO:0009507	chloroplast
66	S5ZQS6	0.0263	APS reductase	GO:0005623	cell
				GO:0016671	oxidoreductase activity, acting on a sulfur group of donors, disulfide as acceptor
				GO:0019419	sulfate reduction
				GO:0045454	cell redox homeostasis
67	S6A7M4	4e-05	Cysteine synthase (EC 2.5.1.47)	GO:0004124	cysteine synthase activity
				GO:0006535	cysteine biosynthetic process from serine
				GO:0008652	cellular amino acid biosynthetic process
				GO:0016740	transferase activity
68	O24136	0.0125	CP12 (Chloroplast protein 12)
69	A0A076L2E1	0.0471	Nascent polypeptide-associated complex subunit beta	GO:0006351	transcription, DNA-templated [GO:0006351]
				GO:0006355	regulation of transcription, DNA-templated
