# Supplementary material for: dsRNA Molecules From the Tobacco Mosaic Virus p126 Gene Counteract TMV-Induced Proteome Changes at an Early Stage of Infection
Source: Front Plant Sci. 2021 May 13;12:663707. doi: 10.3389/fpls.2021.663707 (PMC8155517; doi:10.3389/fpls.2021.663707)
Supplement: Supplementary Table 4 — Next generation sequencing (NGS) data showing the production of siRNAs in the dsRNAp126 treatment at 15 min post application (mpa). [file Table_4.XLSX]

## Sheet: Φύλλο1
	TABLE S4 | Next generation sequencing (NGS) data showing the production of siRNAs in the dsRNAp126 treatment at 15 minutes post application (mpa). Depicted are the read counts of produced siRNAs (20-25 nt) at each position of the TMV genome (NC_001367.1). The sense strand siRNAs columns contain the read counts of sense strand siRNAs which start at a given position of the TMV genome. The antisense…
		Size of siRNAs (sense [s])						Size of siRNAs (antisense [as])
	position in TMV genome	20_s	21_s	22_s	23_s	24_s	25_s	20_as	21_as	22_as	23_as	24_as	25_as	total sense	total antisense	total
	1	0	0	0	0	0	0	0	0	0	0	0	0	0	0	0
	2	0	0	0	0	0	0	0	0	0	0	0	0	0	0	0
	3	0	0	0	0	0	0	0	0	0	0	0	0	0	0	0
	4	0	0	0	0	0	0	0	0	0	0	0	0	0	0	0
	5	0	0	0	0	0	0	0	0	0	0	0	0	0	0	0
	6	0	0	0	0	0	0	0	0	0	0	0	0	0	0	0
	7	0	0	0	0	0	0	0	0	0	0	0	1	0	1	1
	8	0	0	0	0	0	0	0	0	0	0	0	0	0	0	0
	9	0	0	0	0	0	0	0	0	0	0	0	0	0	0	0
	10	0	0	0	0	0	0	0	0	0	0	0	0	0	0	0
	11	0	0	0	0	0	0	0	0	0	0	0	0	0	0	0
	12	0	0	0	0	0	0	0	0	0	0	0	0	0	0	0
	13	0	0	0	0	0	0	0	0	0	0	0	0	0	0	0
	14	0	0	0	0	0	0	0	0	0	0	0	0	0	0	0
	15	0	0	0	0	0	0	0	0	0	0	0	0	0	0	0
	16	0	0	0	0	0	0	0	0	0	0	0	0	0	0	0
	17	0	0	0	0	0	0	0	0	0	0	0	0	0	0	0
	18	0	0	0	0	0	0	0	0	0	0	0	0	0	0	0
	19	0	0	0	0	0	0	0	0	0	0	0	0	0	0	0
	20	0	0	0	0	0	0	0	0	0	0	0	0	0	0	0
	21	0	0	0	0	0	0	0	0	0	0	0	0	0	0	0
	22	0	0	0	0	0	0	0	0	0	0	0	0	0	0	0
	23	0	0	0	0	0	0	0	0	0	0	0	0	0	0	0
	24	0	0	0	0	0	0	0	0	0	0	0	0	0	0	0
	25	0	0	0	0	0	0	0	0	0	0	0	0	0	0	0
	26	0	0	0	0	0	0	0	0	0	0	0	0	0	0	0
	27	0	0	0	0	0	0	0	0	0	0	0	0	0	0	0
	28	0	0	0	0	0	0	0	0	0	0	0	0	0	0	0
	29	0	0	0	0	0	0	0	0	0	0	0	0	0	0	0
	30	0	0	0	0	0	0	0	0	0	0	0	0	0	0	0
	31	0	0	0	0	0	0	0	0	0	0	0	0	0	0	0
	32	0	0	0	0	0	0	0	0	0	0	0	0	0	0	0
	33	0	0	0	0	0	0	0	0	0	0	0	0	0	0	0
	34	0	0	0	0	0	0	0	0	0	0	0	0	0	0	0
	35	0	0	0	0	0	0	0	0	0	0	0	0	0	0	0
	36	0	0	0	0	0	0	0	0	0	0	0	0	0	0	0
	37	0	0	0	0	0	0	0	0	0	0	0	0	0	0	0
	38	0	0	0	0	0	0	0	0	0	0	0	0	0	0	0
	39	0	0	0	0	0	0	0	0	0	0	0	0	0	0	0
	40	0	0	0	0	0	0	0	0	0	0	0	0	0	0	0
	41	0	0	0	0	0	0	0	0	0	0	0	0	0	0	0
	42	0	0	0	0	0	0	0	0	0	0	0	0	0	0	0
	43	0	0	0	0	0	0	0	0	0	0	0	0	0	0	0
	44	0	0	0	0	0	0	0	0	0	0	0	0	0	0	0
	45	0	0	0	0	0	0	0	0	0	0	0	0	0	0	0
	46	0	0	0	0	0	0	0	0	0	0	0	0	0	0	0
	47	0	0	0	0	0	0	0	0	0	0	0	0	0	0	0
	48	0	0	0	0	0	0	0	0	0	0	0	0	0	0	0
	49	0	0	0	0	0	0	0	0	0	0	0	0	0	0	0
	50	0	0	0	0	0	0	0	0	0	0	0	0	0	0	0
	51	0	0	0	0	0	0	0	0	0	0	0	0	0	0	0
	52	0	0	0	0	0	0	0	0	0	0	0	0	0	0	0
	53	0	0	0	0	0	0	0	0	0	0	0	0	0	0	0
	54	0	0	0	0	0	0	0	0	0	0	0	0	0	0	0
	55	0	0	0	0	0	0	0	0	0	0	0	0	0	0	0
	56	0	0	0	0	0	0	0	0	0	0	0	0	0	0	0
	57	0	0	0	0	0	0	0	0	0	0	0	0	0	0	0
	58	0	0	0	0	0	0	0	0	0	0	0	0	0	0	0
	59	0	0	0	0	0	0	0	0	0	0	0	0	0	0	0
	60	0	0	0	0	0	0	0	0	0	0	0	0	0	0	0
	61	0	0	0	0	0	0	0	0	0	0	0	0	0	0	0
	62	0	0	0	0	0	0	0	0	0	0	0	0	0	0	0
	63	0	0	0	0	0	0	0	0	0	0	0	0	0	0	0
	64	0	0	0	0	0	0	0	0	0	0	0	0	0	0	0
	65	0	0	0	0	0	0	0	0	0	0	0	0	0	0	0
	66	0	0	0	0	0	0	0	0	0	0	0	0	0	0	0
	67	0	0	0	0	0	0	0	0	0	0	0	0	0	0	0
	68	0	0	0	0	0	0	0	0	0	0	0	0	0	0	0
	69	0	0	0	0	0	0	0	0	0	0	0	0	0	0	0
	70	0	0	0	0	0	0	0	0	0	0	0	0	0	0	0
	71	0	0	0	0	0	0	0	0	0	0	0	0	0	0	0
	72	0	0	0	0	0	0	0	0	0	0	0	0	0	0	0
	73	0	0	0	0	0	0	0	0	0	0	0	0	0	0	0
	74	0	0	0	0	0	0	0	0	0	0	0	0	0	0	0
	75	0	0	0	0	0	0	0	0	0	0	0	0	0	0	0
	76	0	0	0	0	0	0	0	0	0	0	0	0	0	0	0
	77	0	0	0	0	0	0	0	0	0	0	0	0	0	0	0
	78	0	0	0	0	0	0	0	0	0	0	0	0	0	0	0
	79	0	0	0	0	0	0	0	0	0	0	0	0	0	0	0
	80	0	0	0	0	0	0	0	0	0	0	0	0	0	0	0
	81	0	0	0	0	0	0	0	0	0	0	0	0	0	0	0
	82	0	0	0	0	0	0	0	0	0	0	0	0	0	0	0
	83	0	0	0	0	0	0	0	0	0	0	0	0	0	0	0
	84	0	0	0	0	0	0	0	0	0	0	0	0	0	0	0
	85	0	0	0	0	0	0	0	0	0	0	0	0	0	0	0
	86	0	0	0	0	0	0	0	0	0	0	0	0	0	0	0
	87	0	0	0	0	0	0	0	0	0	0	0	0	0	0	0
	88	0	0	0	0	0	0	0	0	0	0	0	0	0	0	0
	89	0	0	0	0	0	0	0	0	0	0	0	0	0	0	0
	90	0	1	0	0	0	0	0	0	0	0	0	0	1	0	1
	91	0	0	0	0	0	0	0	0	0	0	0	0	0	0	0
	92	0	0	0	0	0	0	0	0	0	0	0	0	0	0	0
	93	0	0	0	0	0	0	0	0	0	0	0	0	0	0	0
	94	0	0	0	0	0	0	0	0	0	0	0	0	0	0	0
	95	0	0	0	0	0	0	0	0	0	0	0	0	0	0	0
	96	0	0	0	0	0	0	0	0	0	0	0	0	0	0	0
	97	0	0	0	0	0	0	0	0	0	0	0	0	0	0	0
	98	0	0	0	0	0	0	0	0	0	0	0	0	0	0	0
	99	0	0	0	0	0	0	0	0	0	0	0	0	0	0	0
	100	0	0	0	0	0	0	0	0	0	0	0	0	0	0	0
	101	0	0	0	0	0	0	0	0	0	0	0	0	0	0	0
	102	0	0	0	0	0	0	0	0	0	0	0	0	0	0	0
	103	0	0	0	0	0	0	0	0	0	0	0	0	0	0	0
	104	0	0	0	0	0	0	0	0	0	0	0	0	0	0	0
	105	0	0	0	0	0	0	0	0	0	0	0	0	0	0	0
	106	0	0	0	0	0	0	0	0	0	0	0	0	0	0	0
	107	0	0	0	0	0	0	0	0	0	0	0	0	0	0	0
	108	0	0	0	0	0	0	0	0	0	0	0	0	0	0	0
	109	0	0	0	0	0	0	0	0	0	0	0	0	0	0	0
	110	0	3	0	0	0	0	0	0	0	0	0	0	3	0	3
	111	0	0	0	0	0	0	0	0	0	0	0	0	0	0	0
	112	0	0	0	0	0	0	0	0	0	0	0	0	0	0	0
	113	0	0	0	0	0	0	0	0	0	0	0	0	0	0	0
	114	0	0	0	0	0	0	0	0	0	0	0	0	0	0	0
	115	0	0	0	0	0	0	0	0	0	0	0	0	0	0	0
	116	0	0	0	0	0	0	0	0	0	0	0	0	0	0	0
	117	0	0	0	0	0	0	0	0	0	0	0	0	0	0	0
	118	0	0	0	0	0	0	0	0	0	0	0	0	0	0	0
	119	0	0	0	0	0	0	0	0	0	0	0	0	0	0	0
	120	0	0	0	0	0	0	0	0	0	0	0	0	0	0	0
	121	0	0	0	0	0	0	0	0	0	0	0	0	0	0	0
	122	0	0	0	0	0	0	0	0	0	0	0	0	0	0	0
	123	0	0	0	0	0	0	0	0	0	0	0	0	0	0	0
	124	0	0	0	0	0	0	0	0	0	0	0	0	0	0	0
	125	0	0	0	0	0	0	0	0	0	0	0	0	0	0	0
	126	0	0	0	0	0	0	0	0	0	0	0	0	0	0	0
	127	0	0	0	0	0	0	0	0	0	0	0	0	0	0	0
	128	0	0	0	0	0	0	0	0	1	0	0	0	0	1	1
	129	0	0	0	0	0	0	0	0	0	0	0	0	0	0	0
	130	0	0	0	0	0	0	0	0	0	0	0	0	0	0	0
	131	0	0	0	0	0	0	0	0	0	0	0	0	0	0	0
	132	0	0	0	0	0	0	0	0	0	0	0	0	0	0	0
	133	0	0	0	0	0	0	0	0	0	0	0	0	0	0	0
	134	0	0	0	0	0	0	0	0	0	0	0	0	0	0	0
	135	0	0	0	0	0	0	0	0	0	0	0	0	0	0	0
	136	0	0	0	0	0	0	0	0	0	0	0	0	0	0	0
	137	0	0	0	0	0	0	0	0	0	0	0	0	0	0	0
	138	0	0	0	0	0	0	0	0	0	0	0	0	0	0	0
	139	0	0	0	0	0	0	0	0	0	0	0	0	0	0	0
	140	0	1	0	0	0	0	0	0	0	0	0	0	1	0	1
	141	0	0	0	0	0	0	0	0	0	0	0	0	0	0	0
	142	0	0	0	0	0	0	0	0	0	0	0	0	0	0	0
	143	0	0	0	0	0	0	0	0	0	0	0	0	0	0	0
	144	0	0	1	0	0	0	0	0	0	0	0	0	1	0	1
	145	0	0	0	0	0	0	0	0	0	0	0	0	0	0	0
	146	0	0	0	0	0	0	0	0	0	0	0	0	0	0	0
	147	0	0	0	0	0	0	0	0	0	0	0	0	0	0	0
	148	0	0	0	0	0	0	0	0	0	0	0	0	0	0	0
	149	0	0	0	0	0	0	0	0	0	0	0	0	0	0	0
	150	0	0	0	0	0	0	0	0	0	0	0	0	0	0	0
	151	0	0	0	0	0	0	0	0	0	0	0	0	0	0	0
	152	0	0	0	0	0	0	0	0	0	0	0	0	0	0	0
	153	0	0	0	0	0	0	0	0	1	0	0	0	0	1	1
	154	0	0	0	0	0	0	0	0	0	0	0	0	0	0	0
	155	0	0	0	0	0	0	0	0	0	0	0	0	0	0	0
	156	0	0	0	0	0	0	0	0	0	0	0	0	0	0	0
	157	0	0	0	0	0	0	0	0	0	0	0	0	0	0	0
	158	0	0	0	0	0	0	0	0	0	0	0	0	0	0	0
	159	0	0	0	0	0	0	0	0	0	0	0	0	0	0	0
	160	0	0	0	0	0	0	0	0	0	0	0	0	0	0	0
	161	0	0	0	0	0	0	0	0	0	0	0	0	0	0	0
	162	0	0	0	0	0	0	0	0	0	0	0	0	0	0	0
	163	0	0	0	0	0	0	0	0	0	0	0	0	0	0	0
	164	0	0	0	0	0	0	0	0	0	0	0	0	0	0	0
	165	0	0	0	0	0	0	0	0	0	0	0	0	0	0	0
	166	0	0	0	0	0	0	0	0	0	0	0	0	0	0	0
	167	0	0	0	0	0	0	0	0	0	0	0	0	0	0	0
	168	0	0	0	0	0	0	0	0	0	0	0	0	0	0	0
	169	0	0	0	0	0	0	0	0	0	0	0	0	0	0	0
	170	0	0	0	0	0	0	0	0	0	0	0	0	0	0	0
	171	0	0	0	0	0	0	0	0	0	0	0	0	0	0	0
	172	0	0	0	0	0	0	0	0	0	0	0	0	0	0	0
	173	0	0	0	0	0	0	0	0	0	0	0	0	0	0	0
	174	0	0	0	0	0	0	0	0	0	0	0	0	0	0	0
	175	0	0	0	0	0	0	0	0	0	0	0	0	0	0	0
	176	0	0	0	0	0	0	0	0	0	0	0	0	0	0	0
	177	0	0	0	0	0	0	0	0	0	0	0	0	0	0	0
	178	0	0	0	0	0	0	0	0	0	0	0	0	0	0	0
	179	0	0	0	0	0	0	0	0	0	0	0	0	0	0	0
	180	0	0	0	0	0	0	0	0	0	0	0	0	0	0	0
	181	0	0	0	0	0	0	0	0	0	0	0	0	0	0	0
	182	0	0	0	0	0	0	0	0	0	0	0	0	0	0	0
	183	0	0	0	0	0	0	0	0	0	0	0	0	0	0	0
	184	0	0	0	0	0	0	0	0	0	0	0	0	0	0	0
	185	0	1	0	0	0	0	0	0	0	0	0	0	1	0	1
	186	0	0	0	0	0	0	0	0	0	0	0	0	0	0	0
	187	1	0	0	0	0	0	0	0	0	0	0	0	1	0	1
	188	0	0	0	0	0	0	0	0	0	0	0	0	0	0	0
	189	0	0	0	0	0	0	0	0	0	0	0	0	0	0	0
	190	0	0	0	0	0	0	0	0	0	0	0	0	0	0	0
	191	0	0	0	0	0	0	0	0	0	0	0	0	0	0	0
	192	0	0	0	0	0	0	0	0	0	0	0	0	0	0	0
	193	0	0	0	0	0	0	0	0	0	0	0	0	0	0	0
	194	0	0	0	0	0	0	0	0	0	0	0	0	0	0	0
	195	0	0	0	0	0	0	0	0	0	0	0	0	0	0	0
	196	0	0	0	0	0	0	0	0	0	0	0	0	0	0	0
	197	0	0	0	0	0	0	0	0	0	0	0	0	0	0	0
	198	0	0	3	0	0	0	0	0	0	0	0	0	3	0	3
	199	0	0	0	0	0	0	0	0	0	0	0	0	0	0	0
	200	0	0	0	0	0	0	0	0	0	0	0	0	0	0	0
	201	0	0	0	0	0	0	0	0	0	0	0	0	0	0	0
	202	0	0	0	0	0	0	0	0	0	0	0	0	0	0	0
	203	0	0	0	0	0	0	0	0	0	0	0	0	0	0	0
	204	0	0	0	0	0	0	0	0	0	0	0	0	0	0	0
	205	0	0	0	0	0	0	0	0	0	0	0	0	0	0	0
	206	0	0	0	0	0	0	0	0	0	0	0	0	0	0	0
	207	0	0	0	0	0	0	0	0	0	0	0	0	0	0	0
	208	0	0	0	0	0	0	0	0	0	0	0	0	0	0	0
	209	0	0	0	0	0	0	0	0	0	0	0	0	0	0	0
	210	0	0	0	0	0	0	0	0	0	0	0	0	0	0	0
	211	0	0	0	0	0	0	0	0	0	0	0	0	0	0	0
	212	0	0	0	0	0	0	0	0	0	0	0	0	0	0	0
	213	0	0	0	0	0	0	0	0	0	0	0	0	0	0	0
	214	0	0	0	0	0	0	0	0	0	0	0	0	0	0	0
	215	0	0	0	0	0	0	0	0	0	0	0	0	0	0	0
	216	0	0	0	0	0	0	0	0	0	0	0	0	0	0	0
	217	0	0	0	0	0	0	0	0	0	0	0	0	0	0	0
	218	0	0	1	0	0	0	0	0	0	0	0	0	1	0	1
	219	0	0	0	0	0	0	0	0	0	0	0	0	0	0	0
	220	0	0	0	0	0	0	0	0	0	0	0	0	0	0	0
	221	0	0	0	0	0	0	0	0	0	0	0	0	0	0	0
	222	0	0	0	0	0	0	0	0	0	0	0	0	0	0	0
	223	0	0	0	0	0	0	0	0	0	0	0	0	0	0	0
	224	0	0	0	0	0	0	0	0	0	0	0	0	0	0	0
	225	0	0	0	0	0	0	0	0	0	0	0	0	0	0	0
	226	0	0	0	0	0	0	0	0	0	0	0	0	0	0	0
	227	0	0	0	0	0	0	0	0	0	0	0	0	0	0	0
	228	0	0	0	0	0	0	0	0	0	0	0	0	0	0	0
	229	0	0	0	0	0	0	0	0	0	0	0	0	0	0	0
	230	0	0	0	0	0	0	0	0	0	0	0	0	0	0	0
	231	0	0	0	0	0	0	0	0	0	0	0	0	0	0	0
	232	0	0	0	0	0	0	0	0	0	0	0	0	0	0	0
	233	0	0	0	0	0	0	0	0	0	0	0	0	0	0	0
	234	0	0	0	0	0	0	0	0	0	0	0	0	0	0	0
	235	0	0	0	0	0	0	0	0	0	0	0	0	0	0	0
	236	0	0	0	0	0	0	0	0	0	0	0	0	0	0	0
	237	0	0	0	0	0	0	0	0	0	0	0	0	0	0	0
	238	0	0	0	0	0	0	0	0	0	0	0	0	0	0	0
	239	0	0	0	0	0	0	0	0	0	0	0	0	0	0	0
	240	0	0	0	0	0	0	0	0	0	0	0	0	0	0	0
	241	0	0	0	0	0	0	0	0	0	0	0	0	0	0	0
	242	0	0	0	0	0	0	0	0	0	0	0	0	0	0	0
	243	0	0	0	0	0	0	0	0	0	0	0	0	0	0	0
	244	0	0	0	0	0	0	0	0	0	0	0	0	0	0	0
	245	0	0	0	0	0	0	0	0	0	0	0	0	0	0	0
	246	0	0	0	0	0	0	0	0	0	0	0	0	0	0	0
	247	0	0	0	0	0	0	0	0	0	0	0	0	0	0	0
	248	0	0	0	0	0	0	0	0	0	0	0	0	0	0	0
	249	0	0	0	0	0	0	0	0	0	0	0	0	0	0	0
	250	0	0	0	0	0	0	0	0	0	0	0	0	0	0	0
	251	0	0	0	0	0	0	0	0	0	0	0	0	0	0	0
	252	0	0	0	0	0	0	1	0	0	0	0	0	0	1	1
	253	0	0	0	0	0	0	0	0	0	0	0	0	0	0	0
	254	0	0	0	0	0	0	0	0	0	0	0	0	0	0	0
	255	0	0	0	0	0	0	0	0	0	0	0	0	0	0	0
	256	0	0	0	0	0	0	0	0	0	0	0	0	0	0	0
	257	0	0	0	0	0	0	0	0	0	0	0	0	0	0	0
	258	0	0	0	0	0	0	0	0	0	0	0	0	0	0	0
	259	0	0	0	0	0	0	0	0	0	0	0	0	0	0	0
	260	0	0	0	0	0	0	0	0	0	0	0	0	0	0	0
	261	0	0	0	0	0	0	0	0	0	0	0	0	0	0	0
	262	0	0	0	0	0	0	0	0	0	0	0	0	0	0	0
	263	0	0	0	0	0	0	0	0	0	0	0	0	0	0	0
	264	0	0	0	0	0	0	0	0	0	0	0	0	0	0	0
	265	0	0	0	0	0	0	0	0	0	0	0	0	0	0	0
	266	0	0	0	0	0	0	0	0	0	0	0	0	0	0	0
	267	0	0	0	0	0	0	0	0	0	0	0	0	0	0	0
	268	0	0	0	0	0	0	0	0	0	0	0	0	0	0	0
	269	0	0	0	0	0	0	0	0	0	0	0	0	0	0	0
	270	0	0	0	0	0	0	0	0	0	0	0	0	0	0	0
	271	0	0	0	0	0	0	0	0	0	0	0	0	0	0	0
	272	0	0	0	0	0	0	0	0	0	0	0	0	0	0	0
	273	0	0	0	0	0	0	0	0	0	0	0	0	0	0	0
	274	0	0	0	0	0	0	0	0	0	0	0	0	0	0	0
	275	0	0	0	0	0	0	0	0	0	0	0	0	0	0	0
	276	0	0	0	0	0	0	0	0	0	0	0	0	0	0	0
	277	0	0	0	0	0	0	0	0	0	0	0	0	0	0	0
	278	0	0	0	0	0	0	0	0	0	0	0	0	0	0	0
	279	0	0	0	0	0	0	0	0	0	0	0	0	0	0	0
	280	0	0	0	0	0	0	0	0	0	0	0	0	0	0	0
	281	0	0	0	0	0	0	0	0	0	0	0	0	0	0	0
	282	0	0	0	0	0	0	0	0	0	0	0	0	0	0	0
	283	0	0	0	0	0	0	0	0	0	0	0	0	0	0	0
	284	0	0	0	0	0	0	0	0	0	0	0	0	0	0	0
	285	0	0	0	0	0	0	0	0	0	0	0	0	0	0	0
	286	0	0	0	0	0	0	0	0	0	0	0	0	0	0	0
	287	0	0	0	0	0	0	0	0	0	0	0	0	0	0	0
	288	0	0	0	0	0	0	0	0	0	0	0	0	0	0	0
	289	0	0	0	0	0	0	0	0	0	0	0	0	0	0	0
	290	0	0	0	0	0	0	0	0	0	0	0	0	0	0	0
	291	0	0	0	0	0	0	0	0	0	0	0	0	0	0	0
	292	0	0	0	0	0	0	0	0	0	0	0	0	0	0	0
	293	0	0	0	0	0	0	0	0	0	0	0	0	0	0	0
	294	0	0	0	0	0	0	0	0	0	0	0	0	0	0	0
	295	0	0	0	0	0	0	0	0	0	0	0	0	0	0	0
	296	0	0	0	0	0	0	0	0	0	0	0	0	0	0	0
	297	0	0	0	0	0	0	0	0	0	0	0	0	0	0	0
	298	0	0	0	0	0	0	0	0	0	0	0	0	0	0	0
	299	0	0	0	0	0	0	0	0	0	0	0	0	0	0	0
	300	0	0	0	0	0	0	0	0	0	0	0	0	0	0	0
	301	0	0	0	0	0	0	0	0	0	0	0	0	0	0	0
	302	0	0	0	0	0	0	0	0	0	0	0	0	0	0	0
	303	0	0	0	0	0	0	0	0	0	0	0	0	0	0	0
	304	0	0	0	0	0	0	0	0	0	0	0	0	0	0	0
	305	0	0	0	0	0	0	0	0	0	0	0	0	0	0	0
	306	0	0	0	0	0	0	0	0	0	0	0	0	0	0	0
	307	0	0	0	0	0	0	0	0	0	0	0	0	0	0	0
	308	0	0	0	0	0	0	0	0	0	0	0	0	0	0	0
	309	0	0	0	0	0	0	0	0	0	0	0	0	0	0	0
	310	0	0	0	0	0	0	0	0	0	0	0	0	0	0	0
	311	0	0	0	0	0	0	0	0	0	0	0	0	0	0	0
	312	0	0	0	0	0	0	0	0	0	0	0	0	0	0	0
	313	0	1	0	0	0	0	0	0	0	0	0	0	1	0	1
	314	0	0	0	0	0	0	0	0	0	0	0	0	0	0	0
	315	0	0	0	0	0	0	0	0	0	0	0	0	0	0	0
	316	0	0	0	0	0	0	0	0	0	0	0	0	0	0	0
	317	0	0	0	0	0	0	0	0	0	0	0	0	0	0	0
	318	0	0	0	0	0	0	0	1	0	0	0	0	0	1	1
	319	0	0	0	0	0	0	0	0	0	0	0	0	0	0	0
	320	0	0	0	0	0	0	0	0	0	0	0	0	0	0	0
	321	1	0	0	0	0	0	0	0	1	0	0	0	1	1	2
	322	0	0	0	0	0	0	0	0	0	0	0	0	0	0	0
	323	0	0	0	0	0	0	0	0	0	0	0	0	0	0	0
	324	0	0	0	0	0	0	0	0	0	0	0	0	0	0	0
	325	0	0	0	0	0	0	0	0	0	0	0	0	0	0	0
	326	0	0	0	0	0	0	0	0	0	0	0	0	0	0	0
	327	0	0	0	0	0	0	0	0	0	0	0	0	0	0	0
	328	0	0	0	0	0	0	0	0	0	0	0	0	0	0	0
	329	0	0	0	0	0	0	0	0	0	0	0	0	0	0	0
	330	0	0	0	0	0	0	0	0	0	0	0	0	0	0	0
	331	0	0	0	0	0	0	0	0	0	0	0	0	0	0	0
	332	0	0	0	0	0	0	0	0	0	0	0	0	0	0	0
	333	0	0	0	0	0	0	0	0	0	0	0	0	0	0	0
	334	0	0	0	0	0	0	0	0	0	0	0	0	0	0	0
	335	0	0	0	0	0	0	0	0	0	0	0	0	0	0	0
	336	0	0	0	0	0	0	0	0	0	0	0	0	0	0	0
	337	0	0	0	0	0	0	0	0	0	0	0	0	0	0	0
	338	0	0	0	0	0	0	0	0	0	0	0	0	0	0	0
	339	0	0	0	0	0	0	0	0	0	0	0	0	0	0	0
	340	0	0	0	0	0	0	0	0	0	0	0	0	0	0	0
	341	0	0	0	0	0	0	0	0	0	0	0	0	0	0	0
	342	0	0	0	0	0	0	0	0	0	0	0	0	0	0	0
	343	0	0	0	0	0	0	0	0	0	0	0	0	0	0	0
	344	0	0	0	0	0	0	0	0	0	0	0	0	0	0	0
	345	0	0	0	0	0	0	0	0	0	0	0	0	0	0	0
	346	0	0	0	0	0	0	0	0	0	0	0	0	0	0	0
	347	0	0	0	0	0	0	0	0	0	0	0	0	0	0	0
	348	0	0	0	0	0	0	0	0	0	0	0	0	0	0	0
	349	0	0	0	0	0	0	0	0	0	0	0	0	0	0	0
	350	0	0	0	0	0	0	0	0	0	0	0	0	0	0	0
	351	0	0	0	0	0	0	0	0	0	0	0	0	0	0	0
	352	0	0	0	0	0	0	0	0	0	0	0	0	0	0	0
	353	0	0	0	0	0	0	0	0	0	0	0	0	0	0	0
	354	0	0	0	0	0	0	0	0	0	0	0	0	0	0	0
	355	0	0	0	0	0	0	0	0	0	0	0	0	0	0	0
	356	0	0	0	0	0	0	0	0	0	0	0	0	0	0	0
	357	0	0	0	0	0	0	0	0	0	0	0	0	0	0	0
	358	0	0	0	0	0	0	0	0	0	0	0	0	0	0	0
	359	0	0	0	0	0	0	0	0	0	0	0	0	0	0	0
	360	0	0	0	0	0	0	0	0	0	0	0	0	0	0	0
	361	0	0	0	0	0	0	0	0	0	0	0	0	0	0	0
	362	0	0	0	0	0	0	0	0	0	0	0	0	0	0	0
	363	0	0	0	0	0	0	0	2	0	0	0	0	0	2	2
	364	0	0	0	0	0	0	0	0	0	0	0	0	0	0	0
	365	0	0	0	0	0	0	0	0	0	0	0	0	0	0	0
	366	0	0	0	0	0	0	0	0	0	0	0	0	0	0	0
	367	0	0	0	0	0	0	0	0	1	0	0	0	0	1	1
	368	0	0	0	0	0	0	0	0	0	0	0	0	0	0	0
	369	0	1	0	0	0	0	0	0	0	0	0	0	1	0	1
	370	0	0	0	0	0	0	0	0	0	0	0	0	0	0	0
	371	0	0	0	0	0	0	0	0	0	0	0	0	0	0	0
	372	0	0	0	0	0	0	0	0	0	0	0	0	0	0	0
	373	0	0	0	0	0	0	0	0	0	0	0	0	0	0	0
	374	0	0	0	0	0	0	0	0	0	0	0	0	0	0	0
	375	0	0	0	0	0	0	0	0	0	0	0	0	0	0	0
	376	0	0	0	0	0	0	0	0	0	0	0	0	0	0	0
	377	0	0	0	0	0	0	0	0	0	0	0	0	0	0	0
	378	0	0	0	0	0	0	0	0	0	0	0	0	0	0	0
	379	0	0	0	0	0	0	0	0	0	0	0	0	0	0	0
	380	0	0	0	0	0	0	0	0	0	0	0	0	0	0	0
	381	0	0	0	0	0	0	0	0	0	0	0	0	0	0	0
	382	0	0	0	0	0	0	0	0	0	0	0	0	0	0	0
	383	0	0	0	0	0	0	0	0	0	0	0	0	0	0	0
	384	0	0	0	0	0	0	0	0	0	0	0	0	0	0	0
	385	0	0	0	0	0	0	0	0	0	0	0	0	0	0	0
	386	0	0	0	0	0	0	0	0	0	0	0	0	0	0	0
	387	0	0	0	0	0	0	0	0	0	0	0	0	0	0	0
	388	0	0	0	0	0	0	0	0	0	0	0	0	0	0	0
	389	0	0	0	0	0	0	0	0	0	0	0	0	0	0	0
	390	0	0	0	0	0	0	0	0	0	0	0	0	0	0	0
	391	0	0	0	0	0	0	0	0	0	0	0	0	0	0	0
	392	0	0	0	0	0	0	0	0	0	0	0	0	0	0	0
	393	0	0	0	0	0	0	0	0	0	0	0	0	0	0	0
	394	0	0	0	0	0	0	0	0	0	0	0	0	0	0	0
	395	0	2	1	0	0	0	0	0	0	0	0	0	3	0	3
	396	0	0	0	0	0	0	0	0	0	0	0	0	0	0	0
	397	0	0	0	0	0	0	0	0	0	0	0	0	0	0	0
	398	0	0	0	0	0	0	0	0	0	0	0	0	0	0	0
	399	0	0	0	0	0	0	0	0	0	0	0	0	0	0	0
	400	0	0	0	0	0	0	0	0	0	0	0	0	0	0	0
	401	0	0	0	0	0	0	0	0	0	0	0	0	0	0	0
	402	0	0	0	0	0	0	0	0	0	0	0	0	0	0	0
	403	0	0	0	0	0	0	0	0	0	0	0	0	0	0	0
	404	0	0	0	0	0	0	0	0	0	0	0	0	0	0	0
	405	0	0	0	0	0	0	0	0	0	0	0	0	0	0	0
	406	0	0	0	0	0	0	0	0	0	0	0	0	0	0	0
	407	0	0	0	0	0	0	0	0	0	0	0	0	0	0	0
	408	0	0	0	0	0	0	0	0	0	0	0	0	0	0	0
	409	0	0	0	0	0	0	0	0	0	0	0	0	0	0	0
	410	0	0	0	0	0	0	0	0	0	0	0	0	0	0	0
	411	0	0	0	0	0	0	0	0	0	0	0	0	0	0	0
	412	0	0	0	0	0	0	0	0	0	0	0	0	0	0	0
	413	0	0	0	0	0	0	0	0	0	0	0	0	0	0	0
	414	0	0	0	0	0	0	0	0	0	0	0	0	0	0	0
	415	0	0	0	0	0	0	0	0	0	0	0	0	0	0	0
	416	0	0	0	0	0	0	0	0	0	0	0	0	0	0	0
	417	0	0	0	0	0	0	0	0	0	0	0	0	0	0	0
	418	0	0	0	0	0	0	0	0	0	0	0	0	0	0	0
	419	0	0	0	0	0	0	0	0	0	0	0	0	0	0	0
	420	0	0	0	0	0	0	0	0	0	0	0	0	0	0	0
	421	0	0	0	0	0	0	0	0	0	0	0	0	0	0	0
	422	0	0	0	0	0	0	0	0	0	0	0	0	0	0	0
	423	1	0	0	0	0	0	0	0	0	0	0	0	1	0	1
	424	0	0	0	0	0	0	0	0	0	0	0	0	0	0	0
	425	0	0	0	0	0	0	0	0	0	0	0	0	0	0	0
	426	160	4	2	0	11	1	1	0	0	3	3	0	178	7	185
	427	1	0	0	3	0	0	6	6	8	4	0	0	4	24	28
	428	0	0	11	2	0	0	0	1	0	0	0	0	13	1	14
	429	0	0	0	3	1	0	0	2	0	2	2	0	4	6	10
	430	14	0	46	28	3	1	0	1	2	11	0	2	92	16	108
	431	7	57	43	8	10	5	0	0	0	0	0	0	130	0	130
	432	49	45	13	6	8	88	0	0	0	2	3	0	209	5	214
	433	23	1	0	3	13	6	8	0	2	2	1	11	46	24	70
	434	8	0	6	35	19	73	1	1	2	3	3	6	141	16	157
	435	2	5	4	2	12	0	3	1	0	5	4	1	25	14	39
	436	0	0	3	21	0	5	8	1	5	22	13	0	29	49	78
	437	1	0	22	0	3	44	0	5	4	0	0	0	70	9	79
	438	9	104	0	28	116	52	6	1	0	0	0	3	309	10	319
	439	38	1	5	61	35	28	6	2	3	0	6	0	168	17	185
	440	1	24	104	68	72	32	7	3	0	3	1	0	301	14	315
	441	4	64	25	18	11	5	18	1	4	1	1	0	127	25	152
	442	23	1	0	0	1	0	4	1	1	0	0	0	25	6	31
	443	42	8	1	3	0	4	0	1	1	0	0	0	58	2	60
	444	7	2	1	1	1	0	0	0	0	0	1	0	12	1	13
	445	0	0	0	0	1	3	0	0	1	3	4	5	4	13	17
	446	2	1	0	0	10	51	2	2	2	0	2	5	64	13	77
	447	0	1	0	5	35	14	0	1	0	3	0	0	55	4	59
	448	1	2	6	65	53	14	0	3	4	2	1	8	141	18	159
	449	0	0	42	26	14	23	27	30	1	15	30	23	105	126	231
	450	1	57	43	15	27	18	8	2	2	0	0	2	161	14	175
	451	63	17	8	42	11	15	1	0	0	0	0	0	156	1	157
	452	46	18	35	23	17	70	4	2	0	0	0	2	209	8	217
	453	15	39	6	7	69	13	4	2	3	0	1	0	149	10	159
	454	123	32	7	89	32	63	1	1	1	0	0	0	346	3	349
	455	100	32	118	100	102	73	0	0	0	0	0	1	525	1	526
	456	91	62	104	68	93	94	0	0	0	1	2	2	512	5	517
	457	3	10	2	3	3	4	3	0	1	4	3	1	25	12	37
	458	24	2	8	31	21	12	3	14	29	10	16	35	98	107	205
	459	3	3	19	1	3	33	3	20	2	8	0	18	62	51	113
	460	6	45	3	1	53	1	5	9	13	26	0	4	109	57	166
	461	40	7	5	106	7	38	57	64	46	7	1	5	203	180	383
	462	4	5	105	1	40	12	48	33	12	3	4	4	167	104	271
	463	16	152	0	8	10	1	1	1	0	0	0	0	187	2	189
	464	92	1	1	5	3	2	1	2	0	0	0	0	104	3	107
	465	1	8	14	0	2	6	0	0	0	0	0	3	31	3	34
	466	14	4	1	3	7	0	0	0	0	0	1	0	29	1	30
	467	0	1	2	5	1	2	0	0	0	0	0	0	11	0	11
	468	0	0	1	2	1	1	0	0	0	0	1	1	5	2	7
	469	1	2	3	1	1	1	0	0	0	0	3	1	9	4	13
	470	11	6	5	30	10	3	0	0	6	2	3	2	65	13	78
	471	0	2	2	2	1	3	0	0	0	0	0	0	10	0	10
	472	0	7	0	1	9	15	0	0	0	0	0	0	32	0	32
	473	2	6	1	0	4	23	0	0	0	0	0	0	36	0	36
	474	1	0	3	1	19	1	0	0	0	0	0	0	25	0	25
	475	0	0	1	28	6	3	0	0	0	0	0	0	38	0	38
	476	0	1	18	3	3	8	0	0	2	0	1	1	33	4	37
	477	1	12	3	2	7	4	0	0	0	0	1	3	29	4	33
	478	0	0	0	0	0	0	1	1	5	2	18	29	0	56	56
	479	2	5	11	3	3	1	0	0	1	6	20	9	25	36	61
	480	14	22	13	9	3	10	1	0	0	3	1	5	71	10	81
	481	24	17	6	4	25	8	2	1	2	2	6	4	84	17	101
	482	11	4	7	63	23	15	0	4	0	0	3	5	123	12	135
	483	1	1	43	10	4	3	1	9	6	3	10	11	62	40	102
	484	7	24	6	2	8	169	10	12	14	17	11	11	216	75	291
	485	82	13	7	3	202	382	51	66	60	32	64	84	689	357	1046
	486	16	4	1	71	227	17	43	58	13	35	89	80	336	318	654
	487	1	0	75	186	16	66	21	19	0	3	10	20	344	73	417
	488	23	209	110	114	177	6	9	4	0	0	1	1	639	15	654
	489	119	25	95	60	10	143	3	4	1	0	0	0	452	8	460
	490	24	78	50	3	71	67	1	3	4	2	1	1	293	12	305
	491	28	16	1	47	50	3	1	0	1	0	1	0	145	3	148
	492	13	6	62	93	16	12	1	0	0	0	0	0	202	1	203
	493	11	126	142	12	14	23	0	2	0	1	2	2	328	7	335
	494	57	106	8	9	29	35	0	1	1	3	4	1	244	10	254
	495	9	3	3	0	0	0	9	7	6	4	9	16	15	51	66
	496	0	1	0	3	0	1	1	1	1	2	1	1	5	7	12
	497	0	3	4	0	0	7	3	2	1	1	4	6	14	17	31
	498	2	5	0	0	3	14	3	2	0	7	3	0	24	15	39
	499	7	3	0	0	16	165	1	1	1	3	0	4	191	10	201
	500	1	1	0	2	13	7	0	1	0	1	0	0	24	2	26
	501	4	5	5	21	8	9	0	3	0	0	0	2	52	5	57
	502	6	5	29	17	3	5	1	0	0	1	0	0	65	2	67
	503	5	21	5	6	1	3	0	0	1	0	0	0	41	1	42
	504	50	77	20	1	0	1	0	0	0	0	0	0	149	0	149
	505	29	14	0	1	1	0	0	0	0	0	0	3	45	3	48
	506	107	4	14	2	2	2	0	0	0	0	0	0	131	0	131
	507	7	4	8	0	4	0	0	2	0	0	1	0	23	3	26
	508	1	0	1	0	0	0	0	0	0	0	0	0	2	0	2
	509	0	0	0	0	0	0	0	0	0	0	0	0	0	0	0
	510	0	0	0	1	0	1	0	0	0	0	0	0	2	0	2
	511	1	0	1	0	0	0	0	0	0	0	0	0	2	0	2
	512	0	0	0	0	0	1	0	0	0	0	0	0	1	0	1
	513	1	0	0	1	3	0	0	0	0	0	0	0	5	0	5
	514	2	0	1	6	8	9	0	0	0	0	0	0	26	0	26
	515	1	3	4	9	2	7	0	0	0	0	0	0	26	0	26
	516	4	15	9	32	29	25	0	0	0	0	0	1	114	1	115
	517	5	10	1	8	5	6	0	0	0	0	1	0	35	1	36
	518	13	1	7	4	5	11	0	0	0	0	0	0	41	0	41
	519	2	5	3	5	3	3	0	0	1	0	1	1	21	3	24
	520	2	1	0	0	3	1	0	1	0	0	1	0	7	2	9
	521	1	8	2	2	0	1	0	0	0	1	0	0	14	1	15
	522	19	17	5	0	8	7	0	1	0	0	0	0	56	1	57
	523	0	0	0	1	1	0	0	0	0	0	0	0	2	0	2
	524	0	0	0	0	0	0	0	0	1	0	1	1	0	3	3
	525	0	1	0	0	0	0	0	1	0	2	0	0	1	3	4
	526	1	0	0	0	0	0	0	0	0	0	3	1	1	4	5
	527	0	0	0	0	0	0	0	0	0	0	0	0	0	0	0
	528	0	0	0	0	0	0	0	0	1	0	0	0	0	1	1
	529	0	0	0	0	0	0	0	0	0	5	1	1	0	7	7
	530	0	0	0	0	0	0	0	0	4	6	4	1	0	15	15
	531	0	0	0	0	0	0	0	0	0	1	0	1	0	2	2
	532	0	0	0	0	0	0	0	1	2	1	3	0	0	7	7
	533	0	0	0	0	0	0	31	35	62	77	0	46	0	251	251
	534	0	0	0	0	0	0	18	38	60	0	23	28	0	167	167
	535	0	0	0	0	0	0	7	7	0	7	9	7	0	37	37
	536	0	0	0	0	0	0	10	1	2	1	5	3	0	22	22
	537	0	0	0	0	0	0	0	4	9	7	6	2	0	28	28
	538	0	0	0	0	0	0	4	1	4	6	0	5	0	20	20
	539	0	0	3	1	0	0	4	11	6	1	1	3	4	26	30
	540	0	3	0	0	0	0	2	7	3	2	2	0	3	16	19
	541	4	1	2	1	1	0	4	0	4	11	0	0	9	19	28
	542	0	0	0	0	1	0	9	6	34	8	1	22	1	80	81
	543	2	0	0	1	0	0	4	2	14	4	12	4	3	40	43
	544	0	0	0	0	0	0	0	0	0	1	0	0	0	1	1
	545	0	6	1	15	7	0	0	0	0	0	0	0	29	0	29
	546	0	0	0	0	0	0	0	0	0	0	0	0	0	0	0
	547	0	0	0	0	0	0	0	0	0	0	0	0	0	0	0
	548	0	0	0	0	0	3	0	0	0	0	0	0	3	0	3
	549	0	0	0	0	0	0	0	0	1	0	0	0	0	1	1
	550	0	0	0	0	0	5	0	0	0	0	0	0	5	0	5
	551	0	0	1	0	0	0	0	0	1	0	0	1	1	2	3
	552	0	5	3	9	1	15	0	0	0	0	1	0	33	1	34
	553	6	1	7	1	0	0	0	0	0	2	0	0	15	2	17
	554	1	4	5	7	0	0	0	0	12	2	0	0	17	14	31
	555	2	4	0	4	1	1	2	2	0	0	0	1	12	5	17
	556	7	6	0	1	7	6	1	0	0	0	0	0	27	1	28
	557	5	7	0	6	4	5	1	1	0	0	0	0	27	2	29
	558	17	3	7	7	14	47	1	0	0	0	0	3	95	4	99
	559	0	7	4	9	16	22	2	3	2	3	18	9	58	37	95
	560	17	5	3	11	15	3	1	4	3	2	5	7	54	22	76
	561	2	1	1	0	1	0	0	1	2	1	4	1	5	9	14
	562	0	2	1	0	0	0	11	7	10	12	10	19	3	69	72
	563	3	5	2	0	0	3	30	22	22	22	25	36	13	157	170
	564	1	0	0	0	1	7	28	27	37	25	28	3	9	148	157
	565	0	4	1	5	32	3	36	22	20	20	62	33	45	193	238
	566	6	2	7	39	8	6	1	2	1	0	0	1	68	5	73
	567	5	6	65	11	22	30	1	3	1	0	3	4	139	12	151
	568	3	34	8	2	8	5	0	0	1	1	2	0	60	4	64
	569	23	9	9	22	16	18	2	0	9	17	12	4	97	44	141
	570	10	3	7	5	9	8	1	5	10	6	7	17	42	46	88
	571	4	9	2	10	9	10	6	12	9	10	17	16	44	70	114
	572	4	2	30	16	16	108	0	1	1	4	14	14	176	34	210
	573	1	2	2	5	15	16	8	13	16	6	20	9	41	72	113
	574	1	1	0	10	12	8	5	5	5	6	1	0	32	22	54
	575	0	0	14	11	3	32	0	1	0	0	0	1	60	2	62
	576	3	25	29	10	22	197	1	3	0	1	3	16	286	24	310
	577	13	7	5	26	130	7	1	0	0	1	16	20	188	38	226
	578	53	22	47	185	11	3	1	2	3	18	12	0	321	36	357
	579	8	25	82	4	1	0	6	25	50	31	2	0	120	114	234
	580	38	78	15	2	4	8	1	21	12	5	1	2	145	42	187
	581	102	55	2	0	16	3	6	11	3	4	4	3	178	31	209
	582	19	2	2	8	1	0	21	5	9	15	33	5	32	88	120
	583	1	5	24	4	1	0	0	0	1	1	1	0	35	3	38
	584	8	38	6	3	0	0	0	2	2	0	0	0	55	4	59
	585	295	29	6	1	9	37	2	0	1	0	0	3	377	6	383
	586	56	16	6	10	44	6	0	0	0	0	1	0	138	1	139
	587	2	3	6	9	1	0	1	0	0	2	0	2	21	5	26
	588	2	3	6	6	1	2	1	0	4	1	0	0	20	6	26
	589	3	5	1	2	0	0	0	0	0	1	0	1	11	2	13
	590	2	0	1	0	0	5	0	0	0	0	0	1	8	1	9
	591	0	0	0	1	0	0	4	7	2	1	5	0	1	19	20
	592	0	0	0	9	4	1	2	0	0	0	0	2	14	4	18
	593	0	0	0	4	5	2	3	0	2	6	3	3	11	17	28
	594	1	3	4	0	0	0	0	1	0	1	3	2	8	7	15
	595	34	34	1	5	15	14	5	2	9	6	1	0	103	23	126
	596	40	7	7	19	25	89	0	12	1	7	0	8	187	28	215
	597	0	3	0	4	10	11	34	42	11	0	11	4	28	102	130
	598	1	1	3	0	8	1	3	16	0	2	1	0	14	22	36
	599	2	0	0	3	3	0	17	0	2	10	0	0	8	29	37
	600	0	2	2	3	0	0	0	21	8	1	0	0	7	30	37
	601	1	20	9	9	0	11	12	4	3	6	10	0	50	35	85
	602	0	27	7	0	13	1	9	0	1	1	0	0	48	11	59
	603	5	0	0	0	0	0	24	13	26	0	0	0	5	63	68
	604	5	0	1	0	0	0	22	40	0	0	0	0	6	62	68
	605	0	0	0	0	0	0	0	0	0	0	0	0	0	0	0
	606	0	0	0	0	0	0	0	0	0	0	0	0	0	0	0
	607	0	0	0	0	0	0	0	0	0	0	0	0	0	0	0
	608	0	0	0	0	0	0	0	0	0	0	0	0	0	0	0
	609	0	0	0	0	0	0	0	0	0	0	0	0	0	0	0
	610	0	0	0	0	0	0	0	0	0	0	0	0	0	0	0
	611	0	0	0	0	0	0	0	0	0	0	0	0	0	0	0
	612	0	0	0	0	0	0	0	0	0	0	0	0	0	0	0
	613	0	0	0	0	0	0	0	0	0	0	0	0	0	0	0
	614	0	0	0	0	0	0	0	0	0	0	0	0	0	0	0
	615	0	0	0	0	0	0	0	0	0	0	0	0	0	0	0
	616	0	0	0	0	0	0	0	0	0	0	0	0	0	0	0
	617	0	0	0	0	0	0	0	0	0	0	0	0	0	0	0
	618	0	0	0	0	0	0	0	0	0	0	0	0	0	0	0
	619	0	0	0	0	0	0	0	0	0	0	0	0	0	0	0
	620	0	0	0	0	0	0	0	0	0	0	0	0	0	0	0
	621	0	0	0	0	0	0	0	0	0	0	0	0	0	0	0
	622	0	0	0	0	0	0	0	0	0	0	0	0	0	0	0
	623	0	0	0	0	0	0	0	0	0	0	0	0	0	0	0
	624	0	0	0	0	0	0	0	0	0	0	0	0	0	0	0
	625	0	0	0	0	0	0	0	0	0	0	0	0	0	0	0
	626	0	0	0	0	0	0	0	0	0	0	0	0	0	0	0
	627	0	0	0	0	0	0	0	0	0	0	0	0	0	0	0
	628	0	0	0	0	0	0	0	0	1	2	0	0	0	3	3
	629	0	0	0	0	0	0	3	15	6	4	26	7	0	61	61
	630	0	1	0	0	0	1	88	36	1	4	9	10	2	148	150
	631	0	0	2	0	0	0	13	35	13	2	3	0	2	66	68
	632	0	0	0	0	0	0	7	19	6	2	1	23	0	58	58
	633	1	2	0	0	0	0	1	0	3	5	4	6	3	19	22
	634	0	0	0	0	0	0	1	0	5	1	3	4	0	14	14
	635	0	0	0	0	0	0	10	10	9	22	14	15	0	80	80
	636	0	0	1	4	2	3	56	78	33	67	10	41	10	285	295
	637	2	0	3	4	2	1	14	5	8	36	63	42	12	168	180
	638	0	2	1	0	1	0	35	40	35	15	17	15	4	157	161
	639	0	3	2	5	2	3	17	16	14	3	0	3	15	53	68
	640	5	56	10	1	24	10	9	2	2	0	1	0	106	14	120
	641	14	5	4	10	2	0	5	0	0	1	0	130	35	136	171
	642	9	15	2	1	0	0	3	2	3	2	3	2	27	15	42
	643	0	3	2	0	0	0	3	20	9	3	0	0	5	35	40
	644	0	0	0	0	0	0	23	13	1	0	0	0	0	37	37
	645	3	1	0	0	1	2	2	2	0	0	2	2	7	8	15
	646	0	1	0	0	2	2	0	0	0	0	1	1	5	2	7
	647	0	0	0	2	0	0	0	0	0	1	0	2	2	3	5
	648	0	1	0	0	0	1	1	0	1	1	1	0	2	4	6
	649	0	0	0	2	0	8	0	0	9	38	15	24	10	86	96
	650	0	0	0	2	4	4	2	34	45	43	23	32	10	179	189
	651	0	0	0	0	0	1	6	30	5	9	17	16	1	83	84
	652	0	1	0	0	0	0	3	6	10	5	3	1	1	28	29
	653	0	1	0	0	0	0	3	1	6	0	0	0	1	10	11
	654	1	1	0	0	1	0	0	0	2	5	0	0	3	7	10
	655	0	0	0	0	0	0	1	1	0	0	0	0	0	2	2
	656	0	0	1	0	0	0	32	24	1	2	3	1	1	63	64
	657	0	0	0	0	0	0	0	0	0	3	0	0	0	3	3
	658	0	0	0	0	0	0	0	3	11	0	1	3	0	18	18
	659	0	0	0	0	0	0	1	9	0	1	0	0	0	11	11
	660	0	0	0	0	0	0	33	0	0	2	1	0	0	36	36
	661	0	0	0	0	0	0	0	0	2	1	5	0	0	8	8
	662	1	0	0	0	0	0	2	5	3	3	6	5	1	24	25
	663	0	0	0	0	0	1	10	6	3	2	1	2	1	24	25
	664	0	0	0	0	1	0	0	1	0	0	1	0	1	2	3
	665	0	0	0	0	0	1	0	0	1	4	4	14	1	23	24
	666	0	0	1	0	1	0	0	2	1	1	2	1	2	7	9
	667	0	1	0	3	0	2	1	0	0	2	0	1	6	4	10
	668	0	0	2	0	1	1	0	0	2	0	5	1	4	8	12
	669	0	0	0	0	4	0	1	6	2	1	14	1	4	25	29
	670	1	0	0	1	0	0	2	0	2	0	0	0	2	4	6
	671	0	0	0	0	0	1	2	2	6	0	1	2	1	13	14
	672	1	2	0	3	2	6	2	1	0	0	0	0	14	3	17
	673	4	0	3	0	0	1	16	10	2	2	3	0	8	33	41
	674	0	0	0	0	0	0	6	0	0	0	0	0	0	6	6
	675	3	1	4	2	0	0	1	0	0	1	0	0	10	2	12
	676	0	1	0	0	0	0	0	8	0	0	0	0	1	8	9
	677	7	0	0	0	0	0	17	8	0	0	0	0	7	25	32
	678	0	0	0	0	0	0	0	0	0	0	0	0	0	0	0
	679	0	0	0	0	0	0	0	0	0	0	0	0	0	0	0
	680	0	0	0	0	0	0	0	0	0	0	0	0	0	0	0
	681	0	0	0	0	0	0	0	0	0	0	0	0	0	0	0
	682	0	0	0	0	0	0	0	0	0	0	0	0	0	0	0
	683	0	0	0	0	0	0	0	0	0	0	0	0	0	0	0
	684	0	0	0	0	0	0	0	0	0	0	0	0	0	0	0
	685	0	0	0	0	0	0	0	0	0	0	0	0	0	0	0
	686	0	0	0	0	0	0	0	0	0	0	0	0	0	0	0
	687	0	0	0	0	0	0	0	0	0	0	0	0	0	0	0
	688	0	0	0	0	0	0	0	0	0	0	0	0	0	0	0
	689	0	0	0	0	0	0	0	0	0	0	0	0	0	0	0
	690	0	0	0	0	0	0	0	0	0	0	0	0	0	0	0
	691	0	0	0	0	0	0	0	0	0	0	0	0	0	0	0
	692	0	0	0	0	0	0	0	0	0	0	0	0	0	0	0
	693	0	0	0	0	0	0	0	0	0	0	0	0	0	0	0
	694	0	0	0	0	0	0	0	0	0	0	0	0	0	0	0
	695	0	0	0	0	0	0	0	0	0	0	0	0	0	0	0
	696	0	0	0	0	0	0	0	0	0	0	0	0	0	0	0
	697	0	0	1	3	0	0	0	0	0	0	0	0	4	0	4
	698	1	0	0	0	0	0	0	0	0	0	0	0	1	0	1
	699	32	65	24	21	10	9	5	1	0	0	1	1	161	8	169
	700	53	6	3	2	4	9	0	0	0	0	0	0	77	0	77
	701	2	3	1	1	3	13	1	0	3	1	2	2	23	9	32
	702	1	0	2	1	11	9	30	27	41	48	46	27	24	219	243
	703	5	14	11	18	15	4	4	1	0	1	0	0	67	6	73
	704	16	25	13	7	15	4	1	1	5	0	0	1	80	8	88
	705	7	24	30	7	11	7	2	1	0	0	0	0	86	3	89
	706	14	33	14	5	6	10	0	0	0	0	2	1	82	3	85
	707	22	47	12	11	26	23	0	0	1	0	1	1	141	3	144
	708	6	0	2	6	6	3	0	1	0	0	1	0	23	2	25
	709	0	1	3	4	7	5	2	2	1	0	1	0	20	6	26
	710	3	4	7	7	0	4	2	3	1	2	0	0	25	8	33
	711	5	2	15	2	2	9	4	5	4	0	3	0	35	16	51
	712	2	6	2	1	1	0	8	6	3	0	2	0	12	19	31
	713	1	0	0	2	0	1	0	1	0	1	1	39	4	42	46
	714	0	0	0	0	0	0	0	0	0	0	4	3	0	7	7
	715	1	2	0	2	0	1	4	0	0	10	15	15	6	44	50
	716	0	0	0	0	0	5	0	0	1	9	6	4	5	20	25
	717	0	0	1	2	26	4	0	1	6	4	11	9	33	31	64
	718	0	0	0	3	0	0	1	4	3	18	9	42	3	77	80
	719	0	0	9	1	2	0	3	3	8	2	52	17	12	85	97
	720	0	2	0	0	0	0	1	2	4	13	6	21	2	47	49
	721	5	0	0	0	0	3	3	3	7	7	19	20	8	59	67
	722	0	0	0	2	0	0	5	24	125	113	101	95	2	463	465
	723	0	0	2	1	2	1	4	14	13	17	15	20	6	83	89
	724	0	0	0	0	0	0	15	75	101	15	32	49	0	287	287
	725	1	0	0	0	0	0	124	121	60	2	29	12	1	348	349
	726	1	0	2	0	0	1	41	34	3	7	2	8	4	95	99
	727	1	1	0	0	0	0	14	1	7	2	3	3	2	30	32
	728	1	0	0	0	0	1	2	5	4	4	2	3	2	20	22
	729	0	1	1	0	1	0	18	10	8	1	24	14	3	75	78
	730	0	0	0	1	0	0	10	3	0	6	6	9	1	34	35
	731	0	3	0	1	0	0	10	15	13	13	6	10	4	67	71
	732	0	1	0	0	0	0	17	44	14	10	18	17	1	120	121
	733	0	1	0	0	0	0	2	1	0	0	0	0	1	3	4
	734	0	0	0	1	0	0	0	0	0	0	0	0	1	0	1
	735	0	0	1	0	1	0	0	0	0	0	0	5	2	5	7
	736	0	0	0	0	0	0	0	0	0	0	1	2	0	3	3
	737	0	0	3	0	0	0	4	0	3	7	7	12	3	33	36
	738	0	0	0	0	0	0	0	0	3	2	5	3	0	13	13
	739	1	0	0	0	1	0	4	37	13	27	12	9	2	102	104
	740	0	0	0	1	0	0	12	13	6	8	10	8	1	57	58
	741	0	0	0	1	0	0	1	7	2	7	5	30	1	52	53
	742	0	0	2	1	3	0	21	10	2	0	14	3	6	50	56
	743	0	1	0	1	11	3	6	15	3	12	9	16	16	61	77
	744	0	0	0	6	0	7	15	12	32	28	55	49	13	191	204
	745	2	0	2	1	0	2	3	9	3	10	2	6	7	33	40
	746	0	5	0	2	0	0	19	10	8	9	22	18	7	86	93
	747	0	0	0	1	0	12	4	23	12	2	9	42	13	92	105
	748	0	3	0	5	38	61	0	2	0	0	0	0	107	2	109
	749	3	2	7	39	58	27	2	0	2	4	2	4	136	14	150
	750	0	5	23	18	7	6	2	7	19	32	29	111	59	200	259
	751	13	48	78	34	10	57	3	6	5	6	13	13	240	46	286
	752	38	49	32	13	69	66	1	0	0	2	6	2	267	11	278
	753	43	35	11	44	46	24	1	0	3	0	3	0	203	7	210
	754	23	9	42	34	25	63	1	1	0	0	0	0	196	2	198
	755	12	55	70	40	21	16	2	0	0	0	0	2	214	4	218
	756	52	75	51	5	19	33	11	2	0	2	4	1	235	20	255
	757	61	41	74	17	30	29	2	0	2	0	2	2	252	8	260
	758	44	10	22	23	32	6	3	2	3	1	1	1	137	11	148
	759	60	41	19	22	9	7	0	1	0	0	0	0	158	1	159
	760	16	23	10	5	1	1	0	1	3	1	3	0	56	8	64
	761	24	30	3	0	13	2	2	1	2	1	3	0	72	9	81
	762	4	2	4	7	2	2	0	1	0	3	2	1	21	7	28
	763	1	2	7	2	2	3	0	3	3	1	0	0	17	7	24
	764	1	2	0	2	2	0	2	0	0	0	0	0	7	2	9
	765	0	1	1	1	0	0	7	3	1	0	0	2	3	13	16
	766	0	1	1	0	0	0	0	0	0	0	0	0	2	0	2
	767	0	1	0	0	0	0	1	0	0	0	3	0	1	4	5
	768	2	0	0	1	0	0	0	4	1	3	11	1	3	20	23
	769	0	1	0	0	0	0	1	0	1	11	8	16	1	37	38
	770	0	0	0	0	1	4	0	1	11	4	12	1	5	29	34
	771	0	0	0	0	3	0	0	4	16	10	4	8	3	42	45
	772	0	1	0	0	0	0	41	35	23	1	14	18	1	132	133
	773	0	0	1	0	0	1	23	47	7	50	39	25	2	191	193
	774	0	6	2	0	0	19	26	6	12	4	2	0	27	50	77
	775	2	0	0	0	4	0	2	9	5	3	0	0	6	19	25
	776	0	0	0	8	2	1	11	70	19	0	1	7	11	108	119
	777	0	0	5	1	2	1	6	5	0	0	2	10	9	23	32
	778	0	2	0	1	0	2	12	1	1	1	4	5	5	24	29
	779	4	0	3	0	1	9	3	1	0	0	4	0	17	8	25
	780	0	4	1	0	4	8	5	24	22	13	3	4	17	71	88
	781	0	0	0	12	6	14	1	1	3	4	2	0	32	11	43
	782	0	0	16	2	4	11	19	19	6	4	3	7	33	58	91
	783	19	31	12	29	53	16	3	0	0	0	1	22	160	26	186
	784	16	51	68	62	14	7	10	1	1	0	3	2	218	17	235
	785	11	21	13	2	2	14	0	0	0	3	0	0	63	3	66
	786	3	4	1	3	7	1	0	0	0	1	0	1	19	2	21
	787	1	1	4	1	2	0	0	3	4	1	3	4	9	15	24
	788	1	1	9	2	0	3	0	0	1	3	2	4	16	10	26
	789	0	1	0	0	2	1	16	14	20	31	32	11	4	124	128
	790	0	0	0	0	1	1	1	1	3	2	6	0	2	13	15
	791	0	0	0	2	1	3	10	24	16	78	28	45	6	201	207
	792	0	1	4	3	4	3	37	30	120	51	145	153	15	536	551
	793	14	1	21	0	1	2	27	57	34	54	112	411	39	695	734
	794	8	30	6	1	1	47	11	0	20	8	61	60	93	160	253
	795	46	6	16	1	26	28	21	37	48	90	341	173	123	710	833
	796	12	31	7	36	34	17	15	35	38	81	70	48	137	287	424
	797	43	7	66	29	11	14	2	87	86	39	23	23	170	260	430
	798	1	35	28	8	8	18	25	50	42	58	19	11	98	205	303
	799	1	0	2	1	0	2	22	37	34	16	12	3	6	124	130
	800	1	0	1	0	1	0	109	85	30	17	3	0	3	244	247
	801	0	0	0	0	0	0	86	51	35	8	1	13	0	194	194
	802	0	0	0	1	0	0	11	10	1	0	0	9	1	31	32
	803	0	1	0	0	0	0	23	5	0	1	7	2	1	38	39
	804	0	0	0	0	0	0	3	14	1	0	0	0	0	18	18
	805	1	0	0	0	0	0	5	0	0	0	0	0	1	5	6
	806	0	0	0	0	0	0	0	1	0	0	0	0	0	1	1
	807	0	0	0	0	0	1	0	0	0	0	0	0	1	0	1
	808	0	0	0	0	0	0	0	0	0	0	0	0	0	0	0
	809	0	0	0	0	0	0	0	0	0	1	0	0	0	1	1
	810	0	0	0	0	0	0	0	0	0	0	0	3	0	3	3
	811	0	0	0	0	2	0	0	0	0	0	0	0	2	0	2
	812	0	0	0	0	0	3	0	0	0	2	1	0	3	3	6
	813	0	1	0	2	3	15	0	1	3	5	1	2	21	12	33
	814	1	0	0	5	8	2	3	17	25	2	1	4	16	52	68
	815	1	2	8	45	2	1	9	4	1	0	0	5	59	19	78
	816	4	15	8	0	0	1	21	5	11	4	34	8	28	83	111
	817	16	5	0	0	0	1	1	8	7	31	13	6	22	66	88
	818	0	0	0	5	11	3	8	4	18	8	3	9	19	50	69
	819	0	2	1	4	0	1	8	57	21	0	3	0	8	89	97
	820	0	4	5	0	1	20	91	25	4	1	3	5	30	129	159
	821	2	4	1	5	23	31	9	1	2	1	2	10	66	25	91
	822	3	2	4	30	33	25	4	0	0	0	15	26	97	45	142
	823	4	7	41	54	37	55	9	8	7	2	2	15	198	43	241
	824	0	12	13	5	18	14	8	5	3	3	6	10	62	35	97
	825	14	46	40	73	32	10	0	0	0	3	9	2	215	14	229
	826	20	6	5	7	5	1	0	2	1	2	1	1	44	7	51
	827	11	65	11	7	9	2	0	0	2	0	1	0	105	3	108
	828	55	13	4	5	8	1	3	10	1	1	0	2	86	17	103
	829	10	3	6	11	1	0	1	0	1	1	0	0	31	3	34
	830	0	0	0	0	0	0	0	0	0	0	0	0	0	0	0
	831	4	4	0	0	0	0	5	0	0	0	2	0	8	7	15
	832	0	0	0	0	1	0	15	5	0	0	3	3	1	26	27
	833	0	0	0	0	0	0	1	1	3	1	0	1	0	7	7
	834	0	0	0	2	0	0	13	17	7	8	13	4	2	62	64
	835	0	0	0	0	0	1	3	0	1	4	5	1	1	14	15
	836	1	1	1	0	1	0	2	7	7	3	1	3	4	23	27
	837	0	0	0	1	0	0	15	22	4	3	2	3	1	49	50
	838	0	0	0	0	1	0	24	13	5	1	4	40	1	87	88
	839	0	3	0	0	0	2	4	0	8	11	14	3	5	40	45
	840	0	0	0	0	0	1	0	0	0	2	0	0	1	2	3
	841	0	2	0	0	2	0	1	2	5	3	2	3	4	16	20
	842	1	0	0	0	0	0	17	24	7	13	27	14	1	102	103
	843	0	0	0	0	1	0	14	4	1	11	6	12	1	48	49
	844	0	1	0	0	0	0	2	2	16	8	12	17	1	57	58
	845	0	0	2	0	0	0	4	5	1	10	11	9	2	40	42
	846	0	1	0	0	0	2	2	2	1	1	1	9	3	16	19
	847	0	0	0	0	5	0	2	2	14	7	94	169	5	288	293
	848	0	1	0	3	0	1	7	8	5	70	114	28	5	232	237
	849	0	0	3	1	0	0	19	51	16	260	71	28	4	445	449
	850	0	7	0	0	0	1	9	83	3	9	10	55	8	169	177
	851	11	1	0	1	1	1	17	13	4	1	24	12	15	71	86
	852	1	0	0	1	2	6	17	6	3	22	9	8	10	65	75
	853	1	1	2	0	2	2	2	5	18	5	2	1	8	33	41
	854	0	1	0	1	0	0	9	62	23	5	3	8	2	110	112
	855	0	0	1	0	0	1	15	15	4	2	29	20	2	85	87
	856	2	1	0	4	11	36	9	5	6	8	4	15	54	47	101
	857	0	0	0	5	17	3	14	7	12	6	41	14	25	94	119
	858	0	0	12	4	2	0	4	3	1	4	0	0	18	12	30
	859	1	9	7	3	0	0	10	1	1	5	2	12	20	31	51
	860	4	14	1	2	1	0	2	6	0	0	3	9	22	20	42
	861	2	0	0	0	0	0	12	2	1	9	5	7	2	36	38
	862	1	1	0	1	0	2	0	0	1	19	4	16	5	40	45
	863	0	0	0	0	1	0	2	16	29	5	29	30	1	111	112
	864	0	0	0	1	0	0	7	1	6	6	2	2	1	24	25
	865	0	0	1	0	0	0	0	1	1	1	0	0	1	3	4
	866	1	4	0	0	0	0	0	0	0	0	0	1	5	1	6
	867	1	1	0	0	1	0	1	0	2	0	6	2	3	11	14
	868	2	1	0	0	0	2	0	0	0	0	0	0	5	0	5
	869	0	0	0	0	2	0	0	0	0	0	3	1	2	4	6
	870	0	0	0	4	0	2	0	0	0	0	1	3	6	4	10
	871	0	0	3	0	1	0	0	0	0	0	1	2	4	3	7
	872	0	0	0	1	0	0	0	1	0	4	12	6	1	23	24
	873	0	0	0	0	0	0	4	1	10	24	11	11	0	61	61
	874	1	2	0	0	0	0	1	4	24	9	3	7	3	48	51
	875	5	0	0	1	0	0	1	12	4	2	3	0	6	22	28
	876	0	1	1	0	0	0	101	9	51	42	5	4	2	212	214
	877	0	0	0	0	0	2	43	5	79	13	7	12	2	159	161
	878	1	0	0	0	0	0	34	30	20	9	11	8	1	112	113
	879	0	1	0	0	0	0	3	0	0	2	2	4	1	11	12
	880	0	0	1	0	0	0	2	1	2	1	5	16	1	27	28
	881	0	0	0	0	0	0	0	1	0	0	0	6	0	7	7
	882	1	0	0	0	0	0	3	3	11	3	13	4	1	37	38
	883	0	0	0	0	0	0	0	2	3	4	3	4	0	16	16
	884	0	0	0	0	0	0	3	5	17	7	26	1	0	59	59
	885	0	0	0	0	0	0	11	23	4	45	33	168	0	284	284
	886	0	0	0	0	0	2	8	5	9	9	24	9	2	64	66
	887	0	0	0	2	1	0	2	2	0	4	1	8	3	17	20
	888	0	0	0	0	1	0	4	4	40	7	26	5	1	86	87
	889	0	8	0	0	0	0	0	1	3	6	1	2	8	13	21
	890	1	0	0	0	0	0	1	0	0	0	2	0	1	3	4
	891	0	0	0	0	0	0	0	7	2	3	0	0	0	12	12
	892	0	0	0	1	0	0	1	0	0	0	0	0	1	1	2
	893	0	0	0	0	0	0	1	1	0	0	1	3	0	6	6
	894	0	0	0	0	0	0	1	0	0	1	1	3	0	6	6
	895	0	0	0	0	0	0	0	0	3	1	4	0	0	8	8
	896	0	0	0	0	1	1	0	0	0	0	0	1	2	1	3
	897	0	0	0	0	3	8	0	3	1	1	0	0	11	5	16
	898	0	0	0	0	3	0	1	0	0	0	0	0	3	1	4
	899	0	1	2	2	0	0	0	0	0	0	0	0	5	0	5
	900	3	4	3	1	0	0	1	2	0	0	0	0	11	3	14
	901	1	0	0	0	1	0	1	0	0	1	0	0	2	2	4
	902	2	0	0	1	0	0	1	0	0	0	0	0	3	1	4
	903	0	0	0	0	0	0	3	0	2	1	0	1	0	7	7
	904	0	0	0	0	0	0	2	0	1	0	0	1	0	4	4
	905	0	0	0	0	0	0	0	0	0	0	0	8	0	8	8
	906	0	0	0	0	0	1	0	0	0	0	20	16	1	36	37
	907	0	0	0	1	0	5	0	1	0	9	15	7	6	32	38
	908	0	0	0	0	3	5	3	2	22	9	6	6	8	48	56
	909	4	1	0	5	6	0	1	8	5	3	4	1	16	22	38
	910	0	0	3	1	1	0	29	21	5	6	5	82	5	148	153
	911	3	3	3	0	1	2	5	0	2	1	7	11	12	26	38
	912	5	9	2	1	1	0	1	0	3	20	5	53	18	82	100
	913	16	2	4	2	0	1	2	0	6	8	4	50	25	70	95
	914	0	0	1	1	1	1	0	5	5	5	39	5	4	59	63
	915	3	0	1	1	0	1	2	0	5	24	4	3	6	38	44
	916	0	0	4	0	0	2	2	5	25	1	4	1	6	38	44
	917	1	1	2	0	4	1	7	18	2	4	3	1	9	35	44
	918	1	0	1	4	1	1	36	2	1	6	1	0	8	46	54
	919	2	1	9	2	4	2	3	3	0	0	0	0	20	6	26
	920	2	4	3	2	1	5	0	1	0	0	0	1	17	2	19
	921	4	0	2	1	1	0	1	6	2	0	0	0	8	9	17
	922	1	1	3	3	0	0	3	1	0	2	0	0	8	6	14
	923	1	2	9	0	0	0	1	3	2	0	1	0	12	7	19
	924	0	2	0	0	0	0	0	0	0	0	0	0	2	0	2
	925	0	0	0	0	0	0	0	0	0	1	0	0	0	1	1
	926	0	0	0	0	0	0	0	0	0	0	0	0	0	0	0
	927	0	0	0	0	0	0	0	0	0	0	0	0	0	0	0
	928	0	0	0	0	0	0	0	0	0	0	0	0	0	0	0
	929	0	0	0	0	0	0	0	0	0	2	0	0	0	2	2
	930	0	0	0	0	0	0	0	0	0	0	0	0	0	0	0
	931	0	0	0	0	0	0	0	0	0	0	0	1	0	1	1
	932	0	0	2	0	0	1	0	1	3	4	0	1	3	9	12
	933	0	0	1	1	4	5	8	23	12	11	24	16	11	94	105
	934	7	0	0	1	0	2	4	3	5	4	9	2	10	27	37
	935	2	0	2	1	2	9	3	1	6	4	2	6	16	22	38
	936	0	0	0	1	4	2	14	12	19	12	55	28	7	140	147
	937	4	0	2	8	7	8	7	6	4	10	4	4	29	35	64
	938	1	1	4	1	2	0	15	21	48	35	21	18	9	158	167
	939	1	5	2	2	0	3	36	68	61	38	40	56	13	299	312
	940	15	3	4	0	0	0	15	13	8	6	15	3	22	60	82
	941	1	1	2	1	1	1	7	4	4	3	3	2	7	23	30
	942	3	4	0	1	0	5	26	22	27	5	9	7	13	96	109
	943	0	0	7	9	32	4	2	0	0	3	13	4	52	22	74
	944	0	2	1	0	0	3	13	5	4	27	3	3	6	55	61
	945	0	4	1	2	0	0	0	0	1	0	3	10	7	14	21
	946	0	0	1	1	0	1	0	4	1	0	6	4	3	15	18
	947	0	1	4	1	0	0	1	0	0	1	1	0	6	3	9
	948	2	1	0	0	0	0	0	0	5	1	0	3	3	9	12
	949	1	0	1	1	0	0	0	10	3	0	3	0	3	16	19
	950	3	0	1	0	1	0	0	5	0	2	3	1	5	11	16
	951	1	0	0	0	0	0	2	0	0	4	0	6	1	12	13
	952	1	0	0	0	0	0	0	1	0	0	5	10	1	16	17
	953	0	0	0	0	1	0	2	2	2	1	2	0	1	9	10
	954	0	0	0	0	0	0	2	1	14	23	26	19	0	85	85
	955	0	0	0	0	0	0	17	16	21	45	39	43	0	181	181
	956	0	0	0	0	0	0	55	80	17	24	78	9	0	263	263
	957	1	0	0	0	0	0	308	181	104	185	44	50	1	872	873
	958	0	0	0	1	0	0	18	30	62	17	34	19	1	180	181
	959	1	0	0	0	0	1	8	19	10	13	13	3	2	66	68
	960	0	1	0	2	0	0	7	1	4	1	0	3	3	16	19
	961	1	0	0	1	0	1	2	7	0	0	3	0	3	12	15
	962	0	0	0	1	5	0	4	3	0	0	0	0	6	7	13
	963	0	0	1	1	0	0	1	0	0	1	0	0	2	2	4
	964	0	0	1	0	0	0	0	1	0	0	0	0	1	1	2
	965	0	1	0	0	0	0	83	56	1	0	1	1	1	142	143
	966	0	0	0	0	0	0	0	0	0	0	0	0	0	0	0
	967	0	0	0	0	0	0	0	0	0	0	0	0	0	0	0
	968	0	0	0	0	0	0	0	0	0	0	0	0	0	0	0
	969	0	0	0	0	0	0	0	0	0	0	0	0	0	0	0
	970	0	0	0	0	0	0	0	0	0	0	0	0	0	0	0
	971	0	0	1	1	1	0	0	0	0	0	0	2	3	2	5
	972	0	41	4	0	0	1	0	0	0	1	2	0	46	3	49
	973	0	0	0	0	0	0	0	0	1	2	0	0	0	3	3
	974	0	0	0	0	0	0	0	0	1	0	0	0	0	1	1
	975	0	0	0	0	0	0	0	0	0	1	0	0	0	1	1
	976	0	0	0	0	0	1	0	0	0	0	0	0	1	0	1
	977	0	0	0	0	0	0	1	0	0	0	0	2	0	3	3
	978	0	0	0	2	2	0	0	1	0	0	0	3	4	4	8
	979	0	1	4	0	2	3	0	0	0	0	0	0	10	0	10
	980	0	5	0	1	0	5	0	2	0	3	8	2	11	15	26
	981	2	1	5	0	1	1	0	1	2	2	1	2	10	8	18
	982	7	6	0	4	0	6	0	1	1	0	2	2	23	6	29
	983	0	0	2	1	5	4	1	0	1	0	2	1	12	5	17
	984	0	0	1	0	0	1	0	0	2	2	2	0	2	6	8
	985	0	3	0	0	1	0	9	20	30	18	12	6	4	95	99
	986	0	0	5	0	2	1	9	16	17	3	1	0	8	46	54
	987	1	1	0	2	2	1	6	0	1	0	0	0	7	7	14
	988	2	0	2	0	5	0	1	0	0	0	0	0	9	1	10
	989	0	5	1	7	0	6	2	0	0	0	1	0	19	3	22
	990	1	1	2	2	3	0	0	0	0	1	0	0	9	1	10
	991	0	4	0	1	0	0	0	0	1	0	0	0	5	1	6
	992	0	0	0	0	0	0	0	0	0	0	0	1	0	1	1
	993	0	1	0	0	0	0	3	0	3	2	1	1	1	10	11
	994	0	0	0	0	0	0	1	5	4	3	3	0	0	16	16
	995	0	0	0	0	0	0	0	4	0	0	0	1	0	5	5
	996	1	0	2	2	0	1	0	0	0	0	1	0	6	1	7
	997	0	0	0	0	0	0	0	0	1	0	0	0	0	1	1
	998	0	0	0	0	0	0	0	0	0	0	0	0	0	0	0
	999	1	1	0	0	0	0	0	0	1	0	0	0	2	1	3
	1000	0	0	0	0	0	0	0	0	0	0	2	1	0	3	3
	1001	0	0	0	0	0	0	0	0	1	0	0	0	0	1	1
	1002	0	0	0	0	0	1	0	0	0	0	0	0	1	0	1
	1003	0	0	0	0	0	0	1	1	0	0	0	0	0	2	2
	1004	0	0	0	1	0	0	0	0	0	0	0	0	1	0	1
	1005	0	0	0	0	1	0	0	0	0	0	0	0	1	0	1
	1006	0	0	1	0	0	0	0	0	0	1	0	0	1	1	2
	1007	0	0	0	0	0	0	0	0	0	0	0	0	0	0	0
	1008	0	0	0	0	1	1	2	2	0	0	0	1	2	5	7
	1009	0	0	0	0	0	0	0	0	0	0	0	0	0	0	0
	1010	1	0	0	1	0	0	0	1	1	0	0	0	2	2	4
	1011	0	0	0	0	0	0	1	0	0	0	1	1	0	3	3
	1012	0	6	0	0	0	5	0	1	0	0	0	0	11	1	12
	1013	2	0	4	0	0	1	0	0	1	0	0	0	7	1	8
	1014	0	0	0	1	3	4	0	0	0	0	0	1	8	1	9
	1015	0	0	2	1	0	0	0	1	0	1	2	15	3	19	22
	1016	0	0	0	0	0	0	2	0	0	4	56	93	0	155	155
	1017	0	4	1	0	0	0	0	0	0	18	34	26	5	78	83
	1018	4	5	0	1	0	0	0	0	21	60	108	125	10	314	324
	1019	2	1	1	0	0	1	0	7	47	62	66	93	5	275	280
	1020	1	0	0	0	0	0	3	5	11	9	6	16	1	50	51
	1021	0	0	0	0	0	2	16	10	12	21	15	44	2	118	120
	1022	0	0	0	1	1	0	2	1	9	11	14	7	2	44	46
	1023	0	0	0	0	0	1	3	1	2	0	3	3	1	12	13
	1024	0	0	0	0	2	0	0	0	1	0	3	2	2	6	8
	1025	0	1	1	4	0	0	6	9	3	6	0	2	6	26	32
	1026	0	0	2	1	1	1	1	0	0	0	0	0	5	1	6
	1027	0	1	0	0	1	1	1	2	0	0	0	0	3	3	6
	1028	0	0	0	0	1	1	9	0	2	0	0	0	2	11	13
	1029	0	0	0	0	0	0	1	0	0	2	0	0	0	3	3
	1030	0	0	0	0	3	4	1	2	2	2	0	0	7	7	14
	1031	0	0	1	4	3	8	0	6	0	3	2	0	16	11	27
	1032	0	0	2	1	1	3	1	0	0	2	0	1	7	4	11
	1033	0	0	0	1	1	2	8	19	43	2	7	2	4	81	85
	1034	0	2	1	3	1	1	6	7	3	3	2	8	8	29	37
	1035	7	2	3	1	1	6	33	20	18	12	16	2	20	101	121
	1036	14	19	6	7	26	2	1	0	0	0	0	0	74	1	75
	1037	33	10	9	28	0	7	2	0	1	0	1	0	87	4	91
	1038	3	1	9	4	3	8	2	4	0	2	1	2	28	11	39
	1039	0	17	6	3	7	11	0	0	0	0	0	0	44	0	44
	1040	9	7	2	6	2	3	0	0	0	1	1	1	29	3	32
	1041	4	2	5	13	6	8	0	0	0	0	0	0	38	0	38
	1042	1	6	7	3	4	4	0	0	0	1	1	1	25	3	28
	1043	1	6	3	5	6	3	5	0	1	0	2	0	24	8	32
	1044	5	2	5	1	3	16	8	4	1	9	5	7	32	34	66
	1045	0	0	2	0	15	16	0	0	3	0	0	0	33	3	36
	1046	1	1	1	14	19	23	0	5	0	0	0	0	59	5	64
	1047	6	5	28	70	10	59	2	1	0	0	0	0	178	3	181
	1048	2	0	2	4	12	0	1	1	1	0	0	0	20	3	23
	1049	0	1	2	38	1	1	1	3	0	0	0	0	43	4	47
	1050	0	0	86	0	0	0	3	1	0	0	0	0	86	4	90
	1051	0	20	0	0	0	0	1	0	0	0	0	0	20	1	21
	1052	13	0	0	0	0	0	0	0	0	0	0	0	13	0	13
	1053	0	0	0	0	0	0	0	0	0	0	2	0	0	2	2
	1054	0	0	0	0	0	0	0	0	0	0	0	0	0	0	0
	1055	0	0	0	0	0	0	0	0	0	0	0	0	0	0	0
	1056	0	0	0	0	0	0	0	0	0	0	0	0	0	0	0
	1057	0	0	0	0	2	0	0	0	0	0	0	0	2	0	2
	1058	0	0	0	0	0	7	1	0	0	0	0	0	7	1	8
	1059	1	0	0	0	10	1	35	21	5	14	25	2	12	102	114
	1060	2	15	0	17	21	0	0	1	1	1	4	0	55	7	62
	1061	2	0	4	0	0	0	1	1	0	1	0	0	6	3	9
	1062	1	4	1	2	0	0	0	0	0	0	0	1	8	1	9
	1063	7	2	3	0	1	0	1	0	0	1	0	0	13	2	15
	1064	0	1	0	2	0	0	0	0	0	0	0	1	3	1	4
	1065	1	0	0	3	0	2	0	0	0	0	1	0	6	1	7
	1066	0	0	3	0	1	2	0	0	0	0	0	1	6	1	7
	1067	0	0	0	1	2	1	1	0	0	0	1	0	4	2	6
	1068	0	0	0	0	1	4	0	0	0	0	0	0	5	0	5
	1069	0	1	0	0	12	0	1	1	0	0	0	0	13	2	15
	1070	3	0	0	3	0	0	0	2	0	0	0	0	6	2	8
	1071	1	0	2	0	0	0	16	3	6	0	0	0	3	25	28
	1072	0	4	0	0	0	0	4	14	0	0	0	0	4	18	22
	1073	3	0	0	0	0	0	1	0	0	0	0	0	3	1	4
	1074	0	0	0	0	0	0	0	0	0	0	0	0	0	0	0
	1075	0	0	0	0	0	0	0	0	0	0	0	0	0	0	0
	1076	0	0	0	0	0	0	0	0	0	0	0	0	0	0	0
	1077	0	0	0	0	0	0	0	0	0	0	0	0	0	0	0
	1078	0	0	0	0	0	0	0	0	0	0	0	0	0	0	0
	1079	0	0	0	0	0	0	0	0	0	0	0	0	0	0	0
	1080	0	0	0	0	0	0	0	0	0	0	0	0	0	0	0
	1081	0	0	0	0	0	0	0	0	0	0	0	0	0	0	0
	1082	0	0	0	0	0	0	0	0	0	0	0	0	0	0	0
	1083	0	0	0	0	0	0	0	0	0	0	0	0	0	0	0
	1084	0	0	0	0	0	0	0	0	0	0	0	0	0	0	0
	1085	0	0	0	0	0	0	0	0	0	0	0	0	0	0	0
	1086	0	0	0	0	0	0	0	0	0	0	0	0	0	0	0
	1087	0	0	0	0	0	0	0	0	0	0	0	0	0	0	0
	1088	0	0	0	0	0	0	0	0	0	0	0	0	0	0	0
	1089	0	0	0	0	0	0	0	0	0	0	0	0	0	0	0
	1090	0	0	0	0	0	0	0	0	0	0	0	0	0	0	0
	1091	0	0	0	0	0	0	0	0	0	0	0	0	0	0	0
	1092	0	0	0	0	0	0	0	0	0	0	0	0	0	0	0
	1093	0	0	0	0	0	0	0	0	0	0	0	0	0	0	0
	1094	0	0	0	0	0	0	0	0	0	0	0	0	0	0	0
	1095	0	0	0	0	0	0	0	0	0	0	0	0	0	0	0
	1096	0	0	0	0	0	0	0	0	0	0	0	0	0	0	0
	1097	0	0	0	0	0	0	0	0	0	0	0	0	0	0	0
	1098	0	0	0	0	0	0	0	0	0	0	0	0	0	0	0
	1099	0	0	0	0	0	0	0	0	0	0	0	0	0	0	0
	1100	0	0	0	0	0	0	0	0	0	0	0	0	0	0	0
	1101	0	0	0	0	0	0	0	0	0	0	0	0	0	0	0
	1102	0	0	0	0	0	0	0	0	0	0	0	0	0	0	0
	1103	0	0	0	0	0	0	0	0	0	0	0	0	0	0	0
	1104	0	0	0	0	0	0	0	0	0	0	0	0	0	0	0
	1105	0	0	0	0	0	0	0	0	0	0	0	0	0	0	0
	1106	0	0	0	0	0	0	0	0	0	0	0	0	0	0	0
	1107	0	0	0	0	0	0	0	0	0	0	0	0	0	0	0
	1108	0	0	0	0	0	0	0	0	0	0	0	0	0	0	0
	1109	0	0	0	0	0	0	0	0	0	0	0	0	0	0	0
	1110	0	0	0	0	0	0	0	0	0	0	0	0	0	0	0
	1111	0	0	0	0	0	0	0	0	0	0	0	0	0	0	0
	1112	0	0	0	0	0	0	0	0	0	0	0	0	0	0	0
	1113	0	0	0	0	0	0	0	0	0	0	0	0	0	0	0
	1114	0	0	0	0	0	0	0	0	0	0	0	0	0	0	0
	1115	0	0	0	0	0	0	0	0	0	0	0	0	0	0	0
	1116	0	0	0	0	0	0	0	0	0	0	0	0	0	0	0
	1117	0	0	0	0	0	0	0	0	0	0	0	0	0	0	0
	1118	0	0	0	0	0	0	0	0	0	0	0	0	0	0	0
	1119	0	0	0	0	0	0	0	0	0	0	0	0	0	0	0
	1120	0	0	0	0	0	0	0	0	0	0	0	0	0	0	0
	1121	0	0	0	0	0	0	0	0	0	0	0	0	0	0	0
	1122	0	0	0	0	0	0	0	0	0	0	0	0	0	0	0
	1123	0	0	0	0	0	0	0	0	0	0	0	0	0	0	0
	1124	0	0	0	0	0	0	0	0	0	0	0	0	0	0	0
	1125	0	0	0	0	0	0	0	0	0	0	0	0	0	0	0
	1126	0	0	0	0	0	0	0	0	0	0	0	0	0	0	0
	1127	0	0	0	0	0	0	0	0	0	0	0	0	0	0	0
	1128	0	0	0	0	0	0	0	0	0	0	0	0	0	0	0
	1129	0	0	0	0	0	0	0	0	0	0	0	0	0	0	0
	1130	0	0	0	0	0	0	0	0	0	0	0	0	0	0	0
	1131	0	0	0	0	0	0	0	0	0	0	0	0	0	0	0
	1132	0	0	0	0	0	0	0	0	0	0	0	0	0	0	0
	1133	0	0	0	0	0	0	0	0	0	0	0	0	0	0	0
	1134	0	0	0	0	0	0	0	0	0	0	0	0	0	0	0
	1135	0	0	0	0	0	0	0	0	0	0	0	0	0	0	0
	1136	0	0	0	0	0	0	0	0	0	0	0	0	0	0	0
	1137	0	0	0	0	0	0	0	0	0	0	0	0	0	0	0
	1138	0	0	0	0	0	0	0	0	0	0	0	0	0	0	0
	1139	0	0	0	0	0	0	0	0	0	0	0	0	0	0	0
	1140	0	0	0	0	0	0	0	0	0	0	0	0	0	0	0
	1141	0	0	0	0	0	0	0	0	0	0	0	0	0	0	0
	1142	0	0	0	0	0	0	0	0	0	0	0	0	0	0	0
	1143	0	0	0	0	0	0	0	0	0	0	0	0	0	0	0
	1144	0	0	0	0	0	0	0	0	0	0	0	0	0	0	0
	1145	0	0	0	0	0	0	0	0	0	0	0	0	0	0	0
	1146	0	0	0	0	0	0	0	0	0	0	0	0	0	0	0
	1147	0	0	0	0	0	0	0	0	0	0	0	0	0	0	0
	1148	0	0	0	0	0	0	0	0	0	0	0	0	0	0	0
	1149	0	0	0	0	0	0	0	1	0	0	0	0	0	1	1
	1150	0	0	0	0	0	0	0	0	0	0	0	0	0	0	0
	1151	0	0	0	0	0	0	0	0	0	0	0	0	0	0	0
	1152	0	0	0	0	0	0	0	0	0	0	0	0	0	0	0
	1153	0	0	0	0	0	0	0	0	0	0	0	0	0	0	0
	1154	0	0	0	0	0	0	0	0	0	0	0	0	0	0	0
	1155	0	0	0	0	0	0	0	0	0	0	0	0	0	0	0
	1156	0	0	0	0	0	0	0	0	0	0	0	0	0	0	0
	1157	0	0	0	0	0	0	0	0	0	0	0	0	0	0	0
	1158	0	0	0	0	0	0	0	0	0	0	0	0	0	0	0
	1159	0	0	0	0	0	0	0	0	0	0	0	0	0	0	0
	1160	0	0	0	0	0	0	0	0	0	0	0	0	0	0	0
	1161	0	0	0	0	0	0	0	0	0	0	0	0	0	0	0
	1162	0	0	0	0	0	0	0	0	0	0	0	0	0	0	0
	1163	0	0	0	0	0	0	0	0	0	0	0	0	0	0	0
	1164	0	0	0	0	0	0	0	0	0	0	0	0	0	0	0
	1165	0	0	0	0	0	0	0	0	0	0	0	0	0	0	0
	1166	0	0	0	0	0	0	0	0	0	0	0	0	0	0	0
	1167	0	0	0	0	0	0	0	0	0	0	0	0	0	0	0
	1168	0	0	0	0	0	0	0	0	0	0	0	0	0	0	0
	1169	0	0	0	0	0	0	0	0	0	0	0	0	0	0	0
	1170	0	0	0	0	0	0	0	0	0	0	0	0	0	0	0
	1171	0	0	0	0	0	0	0	0	0	0	0	0	0	0	0
	1172	0	0	0	0	0	0	0	0	0	0	0	0	0	0	0
	1173	0	0	0	0	0	0	0	0	0	0	0	0	0	0	0
	1174	0	0	0	0	0	0	0	0	0	0	0	0	0	0	0
	1175	0	0	0	0	0	0	0	0	0	0	0	0	0	0	0
	1176	0	0	0	0	0	0	0	0	0	0	0	0	0	0	0
	1177	0	0	0	0	0	0	0	0	0	0	0	0	0	0	0
	1178	0	0	0	0	0	0	0	0	0	0	0	0	0	0	0
	1179	0	0	0	0	0	0	0	0	0	0	0	0	0	0	0
	1180	0	0	0	0	0	0	0	0	0	0	0	0	0	0	0
	1181	0	0	0	0	0	0	0	0	0	0	0	0	0	0	0
	1182	0	0	0	0	0	0	0	0	0	0	0	0	0	0	0
	1183	0	0	0	0	0	0	0	0	0	0	0	0	0	0	0
	1184	0	0	0	0	0	0	0	0	0	0	0	0	0	0	0
	1185	0	0	0	0	0	0	0	0	0	0	0	0	0	0	0
	1186	0	0	0	0	0	0	0	0	0	0	0	0	0	0	0
	1187	0	0	0	0	0	0	0	0	0	0	0	0	0	0	0
	1188	0	0	0	0	0	0	0	0	0	0	0	0	0	0	0
	1189	0	0	0	0	0	0	0	0	0	0	0	0	0	0	0
	1190	0	0	0	0	0	0	0	0	0	0	0	0	0	0	0
	1191	0	0	0	0	0	0	1	0	0	0	0	0	0	1	1
	1192	0	0	0	0	0	0	0	0	0	0	0	0	0	0	0
	1193	0	0	0	0	0	0	0	0	0	0	0	0	0	0	0
	1194	0	0	0	0	0	0	0	0	0	0	0	0	0	0	0
	1195	0	0	0	0	0	0	0	0	0	0	0	0	0	0	0
	1196	0	0	0	0	0	0	0	0	0	0	0	0	0	0	0
	1197	0	0	0	0	0	0	0	0	0	0	0	0	0	0	0
	1198	0	0	0	0	0	0	0	0	0	0	0	0	0	0	0
	1199	0	0	0	0	0	0	0	0	0	0	0	0	0	0	0
	1200	0	0	0	0	0	0	0	0	0	0	0	0	0	0	0
	1201	0	0	0	0	0	0	0	0	0	0	0	0	0	0	0
	1202	0	0	0	0	0	0	0	0	0	0	0	0	0	0	0
	1203	0	0	0	0	0	0	0	0	0	0	0	0	0	0	0
	1204	0	0	0	0	0	0	0	0	0	0	0	0	0	0	0
	1205	0	0	0	0	0	0	0	0	0	0	0	0	0	0	0
	1206	0	0	0	0	0	0	0	0	0	0	0	0	0	0	0
	1207	0	0	0	0	0	0	0	0	0	0	0	0	0	0	0
	1208	0	0	0	0	0	0	0	0	0	0	0	0	0	0	0
	1209	0	0	0	0	0	0	0	0	0	0	0	0	0	0	0
	1210	0	0	0	0	0	0	0	0	0	0	0	0	0	0	0
	1211	0	0	0	0	0	0	0	0	0	0	0	0	0	0	0
	1212	0	0	0	0	0	0	0	0	0	0	0	0	0	0	0
	1213	0	0	0	0	0	0	0	0	0	0	0	0	0	0	0
	1214	0	0	0	0	0	0	0	0	0	0	0	0	0	0	0
	1215	0	0	0	0	0	0	0	0	0	0	0	0	0	0	0
	1216	0	0	0	0	0	0	0	0	0	0	0	0	0	0	0
	1217	0	0	0	0	0	0	0	0	0	0	0	0	0	0	0
	1218	0	0	0	0	0	0	0	0	0	0	0	0	0	0	0
	1219	0	0	0	0	0	0	0	0	0	0	0	0	0	0	0
	1220	0	0	0	0	0	0	0	0	0	0	0	0	0	0	0
	1221	0	0	0	0	0	0	0	0	0	0	0	0	0	0	0
	1222	0	0	0	0	0	0	0	0	0	0	0	0	0	0	0
	1223	0	0	0	0	0	0	0	0	0	0	0	0	0	0	0
	1224	0	1	0	0	0	0	0	0	0	0	0	0	1	0	1
	1225	0	1	0	0	0	0	0	0	0	0	0	0	1	0	1
	1226	1	0	0	0	0	0	0	0	0	0	0	0	1	0	1
	1227	0	0	0	0	0	0	0	0	0	0	0	0	0	0	0
	1228	0	0	0	0	0	0	0	0	0	0	0	0	0	0	0
	1229	0	0	0	0	0	0	0	0	0	0	0	0	0	0	0
	1230	0	0	0	0	0	0	0	0	0	0	0	0	0	0	0
	1231	0	0	0	0	0	0	0	0	0	0	0	0	0	0	0
	1232	0	0	0	0	0	0	0	0	0	0	0	0	0	0	0
	1233	0	0	0	0	0	0	0	0	0	0	0	0	0	0	0
	1234	0	0	0	0	0	0	0	0	0	0	0	0	0	0	0
	1235	0	0	0	0	0	0	0	0	0	0	0	0	0	0	0
	1236	0	0	0	0	0	0	0	0	0	0	0	0	0	0	0
	1237	0	0	0	0	0	0	0	0	0	0	0	0	0	0	0
	1238	0	0	0	0	0	0	0	0	0	0	0	0	0	0	0
	1239	0	0	0	0	0	0	0	0	0	0	0	0	0	0	0
	1240	0	0	0	0	0	0	0	0	0	0	0	0	0	0	0
	1241	0	0	0	0	0	0	0	0	0	0	0	0	0	0	0
	1242	0	0	0	0	0	0	0	0	0	0	0	0	0	0	0
	1243	0	0	0	0	0	0	0	0	0	0	0	0	0	0	0
	1244	0	0	0	0	0	0	0	0	0	0	0	0	0	0	0
	1245	0	0	0	0	0	0	0	0	0	0	0	0	0	0	0
	1246	0	0	0	0	0	0	0	0	0	0	0	0	0	0	0
	1247	0	0	0	0	0	0	0	0	0	0	0	0	0	0	0
	1248	0	0	0	0	0	0	0	0	0	0	0	0	0	0	0
	1249	0	0	0	0	0	0	0	0	0	0	0	0	0	0	0
	1250	0	0	0	0	0	0	0	0	0	0	0	0	0	0	0
	1251	0	0	0	0	0	0	0	0	0	0	0	0	0	0	0
	1252	0	0	0	0	0	0	0	0	0	0	0	0	0	0	0
	1253	0	0	0	0	0	0	0	0	0	0	0	0	0	0	0
	1254	0	0	0	0	0	0	0	0	0	0	0	0	0	0	0
	1255	0	0	0	0	0	0	1	0	0	0	0	0	0	1	1
	1256	0	0	0	0	0	0	0	0	0	0	0	0	0	0	0
	1257	0	0	0	0	0	0	0	0	0	0	0	0	0	0	0
	1258	0	0	0	0	0	0	0	0	0	0	0	0	0	0	0
	1259	0	0	0	0	0	0	0	0	0	0	0	0	0	0	0
	1260	0	0	0	0	0	0	0	0	0	0	0	0	0	0	0
	1261	0	0	0	0	0	0	0	0	0	0	0	0	0	0	0
	1262	0	0	0	0	0	0	0	0	0	0	0	0	0	0	0
	1263	0	0	0	0	0	0	0	0	0	0	0	0	0	0	0
	1264	0	0	0	0	0	0	0	0	0	0	0	0	0	0	0
	1265	0	0	0	0	0	0	0	0	0	0	0	0	0	0	0
	1266	0	0	0	0	0	0	0	0	0	0	0	0	0	0	0
	1267	0	0	0	0	0	0	0	0	0	0	0	0	0	0	0
	1268	0	0	0	0	0	0	0	0	0	0	0	0	0	0	0
	1269	0	0	0	0	0	0	0	0	0	0	0	0	0	0	0
	1270	0	0	0	0	0	0	0	0	0	0	0	0	0	0	0
	1271	0	0	0	0	0	0	0	0	0	0	0	0	0	0	0
	1272	0	0	0	0	0	0	0	0	0	0	0	0	0	0	0
	1273	0	0	0	0	0	0	0	0	0	0	0	0	0	0	0
	1274	0	0	0	0	0	0	0	0	0	0	0	0	0	0	0
	1275	0	0	0	0	0	0	0	0	0	0	0	0	0	0	0
	1276	0	0	0	0	0	0	0	0	0	0	0	0	0	0	0
	1277	0	0	0	0	0	0	0	0	0	0	0	0	0	0	0
	1278	0	0	0	0	0	0	0	0	0	0	0	0	0	0	0
	1279	0	0	0	0	0	0	0	0	0	0	0	0	0	0	0
	1280	0	0	0	0	0	0	0	0	0	0	0	0	0	0	0
	1281	0	0	0	0	0	0	0	0	0	0	0	0	0	0	0
	1282	0	0	0	0	0	0	0	0	0	0	0	0	0	0	0
	1283	0	0	0	0	0	0	0	0	0	0	0	0	0	0	0
	1284	0	0	0	0	0	0	0	0	0	0	0	0	0	0	0
	1285	0	0	0	0	0	0	0	0	0	0	0	0	0	0	0
	1286	0	0	0	0	0	0	0	0	0	0	0	0	0	0	0
	1287	0	0	0	0	0	0	0	0	0	0	0	0	0	0	0
	1288	0	0	0	0	0	0	0	0	0	0	0	0	0	0	0
	1289	0	0	0	0	0	0	0	0	0	0	0	0	0	0	0
	1290	0	0	0	0	0	0	0	0	0	0	0	0	0	0	0
	1291	0	0	0	0	0	0	0	0	0	0	0	0	0	0	0
	1292	0	0	0	0	0	0	0	0	0	0	0	0	0	0	0
	1293	0	0	0	0	0	0	0	0	0	0	0	0	0	0	0
	1294	0	0	0	0	0	0	0	0	0	0	0	0	0	0	0
	1295	0	0	0	0	0	0	0	0	0	0	0	0	0	0	0
	1296	0	0	0	0	0	0	0	0	0	0	0	0	0	0	0
	1297	0	0	0	0	0	0	0	0	0	0	0	0	0	0	0
	1298	0	0	0	0	0	0	0	0	0	0	0	0	0	0	0
	1299	0	0	0	0	0	0	0	0	0	0	0	0	0	0	0
	1300	0	0	0	0	0	0	0	0	0	0	0	0	0	0	0
	1301	0	0	0	0	0	0	0	0	0	0	0	0	0	0	0
	1302	0	0	0	0	0	0	0	0	0	0	0	0	0	0	0
	1303	0	0	0	0	0	0	0	0	0	0	0	0	0	0	0
	1304	0	0	0	0	0	0	0	0	0	0	0	0	0	0	0
	1305	0	0	0	0	0	0	0	0	0	0	0	0	0	0	0
	1306	0	0	0	0	0	0	0	0	0	0	0	0	0	0	0
	1307	0	0	0	0	0	0	0	0	0	0	0	0	0	0	0
	1308	0	0	0	0	0	0	0	0	0	0	0	0	0	0	0
	1309	0	0	0	0	0	0	0	0	0	0	0	0	0	0	0
	1310	0	0	0	0	0	0	0	0	0	0	0	0	0	0	0
	1311	0	0	0	0	0	0	0	0	0	0	0	0	0	0	0
	1312	0	0	0	0	0	0	0	0	0	0	0	0	0	0	0
	1313	0	0	0	0	0	0	0	0	0	0	0	0	0	0	0
	1314	0	0	0	0	0	0	0	0	0	0	0	0	0	0	0
	1315	0	0	0	0	0	0	0	0	0	0	0	0	0	0	0
	1316	0	0	0	0	0	0	0	0	0	0	0	0	0	0	0
	1317	0	0	0	0	0	0	0	0	0	0	0	0	0	0	0
	1318	0	0	0	0	0	0	0	0	0	0	0	0	0	0	0
	1319	0	0	0	0	0	0	0	0	0	0	0	0	0	0	0
	1320	0	0	0	0	0	0	1	0	1	0	0	0	0	2	2
	1321	0	0	0	0	0	0	0	0	0	0	0	0	0	0	0
	1322	0	0	0	0	0	0	0	0	0	0	0	0	0	0	0
	1323	0	0	0	0	0	0	0	0	0	0	0	0	0	0	0
	1324	0	1	0	0	0	0	0	0	1	0	0	0	1	1	2
	1325	0	0	0	0	0	0	0	0	0	0	0	0	0	0	0
	1326	0	0	0	0	0	0	0	0	0	0	0	0	0	0	0
	1327	0	0	0	0	0	0	0	0	0	0	0	0	0	0	0
	1328	0	0	0	0	0	0	0	0	0	0	0	0	0	0	0
	1329	0	0	0	0	0	0	0	0	0	0	0	0	0	0	0
	1330	0	0	0	0	0	0	0	0	0	0	0	0	0	0	0
	1331	0	1	0	0	0	0	0	0	0	0	0	0	1	0	1
	1332	0	0	0	0	0	0	0	0	0	0	0	0	0	0	0
	1333	0	0	0	0	0	0	0	0	0	0	0	0	0	0	0
	1334	0	0	0	0	0	0	0	0	1	0	0	0	0	1	1
	1335	0	0	0	0	0	0	0	0	0	0	0	0	0	0	0
	1336	0	0	0	0	0	0	0	0	0	0	0	0	0	0	0
	1337	0	0	0	0	0	0	0	0	0	0	0	0	0	0	0
	1338	0	0	0	0	0	0	0	0	0	0	0	0	0	0	0
	1339	0	0	0	0	0	0	0	0	0	0	0	0	0	0	0
	1340	0	0	0	0	0	0	0	0	0	0	0	0	0	0	0
	1341	0	0	0	0	0	0	0	0	0	0	0	0	0	0	0
	1342	0	0	0	0	0	0	0	0	0	0	0	0	0	0	0
	1343	0	0	0	0	0	0	0	0	0	0	0	0	0	0	0
	1344	0	0	0	0	0	0	0	0	0	0	0	0	0	0	0
	1345	0	0	0	0	0	0	0	0	0	0	0	0	0	0	0
	1346	0	0	0	0	0	0	0	0	0	0	0	0	0	0	0
	1347	0	0	0	0	0	0	0	0	0	0	0	0	0	0	0
	1348	0	0	0	0	0	0	0	0	0	0	0	0	0	0	0
	1349	0	0	0	0	0	0	0	0	0	0	0	0	0	0	0
	1350	0	0	0	0	0	0	0	0	0	0	0	0	0	0	0
	1351	0	0	0	0	0	0	0	0	0	0	0	0	0	0	0
	1352	0	0	0	0	0	0	0	0	0	0	0	0	0	0	0
	1353	0	0	0	0	0	0	0	0	0	0	0	0	0	0	0
	1354	0	0	0	0	0	0	0	0	0	0	0	0	0	0	0
	1355	0	0	0	0	0	0	0	0	0	0	0	0	0	0	0
	1356	0	0	0	0	0	0	0	0	0	0	0	0	0	0	0
	1357	0	0	0	0	0	0	0	0	0	0	0	0	0	0	0
	1358	0	0	0	0	0	0	0	0	0	0	0	0	0	0	0
	1359	0	0	0	0	0	0	0	0	0	0	0	0	0	0	0
	1360	0	0	0	0	0	0	0	0	0	0	0	0	0	0	0
	1361	0	0	0	0	0	0	0	0	0	0	0	0	0	0	0
	1362	0	0	0	0	0	0	0	0	0	0	0	0	0	0	0
	1363	0	0	0	0	0	0	0	0	0	0	0	0	0	0	0
	1364	0	0	0	0	0	0	0	0	0	0	0	0	0	0	0
	1365	0	0	0	0	0	0	0	0	0	0	0	0	0	0	0
	1366	0	0	0	0	0	0	0	0	0	0	0	0	0	0	0
	1367	0	0	0	0	0	0	0	0	0	0	0	0	0	0	0
	1368	0	0	0	0	0	0	0	0	0	0	0	0	0	0	0
	1369	0	0	0	0	0	0	0	0	0	0	0	0	0	0	0
	1370	0	0	0	0	0	0	0	0	0	0	0	0	0	0	0
	1371	0	0	0	0	0	0	0	0	0	0	0	0	0	0	0
	1372	0	0	0	0	0	0	0	0	0	0	0	0	0	0	0
	1373	0	0	0	0	0	0	0	0	0	0	0	0	0	0	0
	1374	0	0	0	0	0	0	0	0	0	0	0	0	0	0	0
	1375	0	0	0	0	0	0	0	0	0	0	0	0	0	0	0
	1376	0	0	0	0	0	0	0	1	3	0	0	0	0	4	4
	1377	0	0	0	0	0	0	0	0	0	0	0	0	0	0	0
	1378	0	0	0	0	0	0	0	0	0	0	0	0	0	0	0
	1379	0	0	0	0	0	0	0	0	0	0	0	0	0	0	0
	1380	0	0	0	0	0	0	0	0	0	0	0	0	0	0	0
	1381	0	0	0	0	0	0	0	0	0	0	0	0	0	0	0
	1382	0	0	0	0	0	0	0	0	0	0	0	0	0	0	0
	1383	0	0	0	0	0	0	0	0	0	0	0	0	0	0	0
	1384	0	0	0	0	0	0	0	0	0	0	0	0	0	0	0
	1385	0	0	0	0	0	0	0	0	0	0	0	0	0	0	0
	1386	0	0	0	0	0	0	0	0	0	0	0	0	0	0	0
	1387	0	0	0	0	0	0	0	0	0	0	0	0	0	0	0
	1388	0	0	0	0	0	0	0	0	0	0	0	0	0	0	0
	1389	0	0	0	0	0	0	0	0	0	0	0	0	0	0	0
	1390	0	0	0	0	0	0	0	0	0	0	0	0	0	0	0
	1391	0	0	0	0	0	0	0	0	0	0	0	0	0	0	0
	1392	0	0	0	0	0	0	0	0	0	0	0	0	0	0	0
	1393	0	0	0	0	0	0	0	0	0	0	0	0	0	0	0
	1394	0	0	0	0	0	0	0	0	0	0	0	0	0	0	0
	1395	0	0	0	0	0	0	0	0	0	0	0	0	0	0	0
	1396	0	0	0	0	0	0	0	0	0	0	0	0	0	0	0
	1397	0	0	0	0	0	0	0	0	0	0	0	0	0	0	0
	1398	0	0	0	0	0	0	0	0	0	0	0	0	0	0	0
	1399	0	0	0	0	0	0	0	0	0	0	0	0	0	0	0
	1400	0	0	0	0	0	0	0	0	0	0	0	0	0	0	0
	1401	0	0	0	0	0	0	0	0	0	0	0	0	0	0	0
	1402	0	0	0	0	0	0	0	0	1	0	0	0	0	1	1
	1403	0	0	0	0	0	0	0	0	0	0	0	0	0	0	0
	1404	0	0	0	0	0	0	0	0	0	0	0	0	0	0	0
	1405	0	0	0	0	0	0	0	0	0	0	0	0	0	0	0
	1406	0	0	0	0	0	0	0	0	0	0	0	0	0	0	0
	1407	0	0	0	0	0	0	0	0	0	0	0	0	0	0	0
	1408	0	0	0	0	0	0	0	1	0	0	0	0	0	1	1
	1409	0	0	0	0	0	0	0	0	0	0	0	0	0	0	0
	1410	0	0	0	0	0	0	0	0	0	0	0	0	0	0	0
	1411	0	0	0	0	0	0	0	0	0	0	0	0	0	0	0
	1412	0	0	0	0	0	0	0	0	0	0	0	0	0	0	0
	1413	0	0	0	0	0	0	0	0	0	0	0	0	0	0	0
	1414	0	0	0	0	0	0	0	0	0	0	0	0	0	0	0
	1415	0	0	0	0	0	0	0	0	0	0	0	0	0	0	0
	1416	0	0	0	0	0	0	0	0	0	0	0	0	0	0	0
	1417	0	0	0	0	0	0	0	0	0	0	0	0	0	0	0
	1418	0	0	0	0	0	0	0	0	0	0	0	0	0	0	0
	1419	0	0	1	0	0	0	0	0	0	0	0	0	1	0	1
	1420	0	0	0	0	0	0	0	0	0	0	0	0	0	0	0
	1421	0	0	0	0	0	0	1	0	0	0	0	0	0	1	1
	1422	0	0	0	0	0	0	0	0	0	0	0	0	0	0	0
	1423	0	0	0	0	0	0	0	0	0	0	0	0	0	0	0
	1424	0	0	1	0	0	0	0	0	0	0	0	0	1	0	1
	1425	0	0	0	0	0	0	0	0	0	0	0	0	0	0	0
	1426	0	0	0	0	0	0	0	0	0	0	0	0	0	0	0
	1427	0	0	0	0	0	0	0	0	0	0	0	0	0	0	0
	1428	0	0	0	0	0	0	0	0	0	0	0	0	0	0	0
	1429	0	0	0	0	0	0	0	0	0	0	0	0	0	0	0
	1430	0	0	0	0	0	0	0	0	0	0	0	0	0	0	0
	1431	0	0	0	0	0	0	0	0	0	0	0	0	0	0	0
	1432	0	0	0	0	0	0	0	0	0	0	0	0	0	0	0
	1433	0	0	0	0	0	0	0	0	0	0	0	0	0	0	0
	1434	0	0	0	0	0	0	0	0	0	0	0	0	0	0	0
	1435	0	0	0	0	0	0	0	0	0	0	0	0	0	0	0
	1436	0	0	0	0	0	0	0	0	0	0	0	0	0	0	0
	1437	0	0	0	0	0	0	0	0	0	0	0	0	0	0	0
	1438	0	0	0	0	0	0	0	0	0	0	0	0	0	0	0
	1439	0	0	0	0	0	0	0	0	0	0	0	0	0	0	0
	1440	0	0	0	0	0	0	0	0	0	0	0	0	0	0	0
	1441	0	0	0	0	0	0	0	0	0	0	0	0	0	0	0
	1442	0	0	0	0	0	0	0	0	0	0	0	0	0	0	0
	1443	0	0	0	0	0	0	0	0	0	0	0	0	0	0	0
	1444	0	0	0	0	0	0	0	0	0	0	0	0	0	0	0
	1445	0	0	0	0	0	0	0	0	0	0	0	0	0	0	0
	1446	0	0	0	0	0	0	0	0	0	0	0	0	0	0	0
	1447	0	0	0	0	0	0	0	1	0	0	0	0	0	1	1
	1448	0	0	0	0	0	0	0	0	0	0	0	0	0	0	0
	1449	0	0	0	0	0	0	0	0	0	0	0	0	0	0	0
	1450	0	0	0	0	0	0	0	0	0	0	0	0	0	0	0
	1451	0	0	0	0	0	0	0	0	0	0	0	0	0	0	0
	1452	0	0	0	0	0	0	0	0	1	0	0	0	0	1	1
	1453	0	0	0	0	0	0	0	0	0	0	0	0	0	0	0
	1454	0	0	0	0	0	0	0	0	0	0	0	0	0	0	0
	1455	0	0	0	0	0	0	0	0	0	0	0	0	0	0	0
	1456	0	0	0	0	0	0	0	0	0	0	0	0	0	0	0
	1457	0	0	0	0	0	0	0	0	0	0	0	0	0	0	0
	1458	0	0	0	0	0	0	0	0	0	0	0	0	0	0	0
	1459	0	0	0	0	0	0	0	0	0	0	0	0	0	0	0
	1460	0	0	0	0	0	0	0	0	0	0	0	0	0	0	0
	1461	0	0	0	0	0	0	0	0	0	0	0	0	0	0	0
	1462	0	0	0	0	0	0	0	0	0	0	0	0	0	0	0
	1463	0	0	0	0	0	0	0	0	0	0	0	0	0	0	0
	1464	0	0	0	0	0	0	0	0	0	0	0	0	0	0	0
	1465	0	0	0	0	0	0	0	0	0	0	0	0	0	0	0
	1466	0	0	0	0	0	0	0	0	0	0	0	0	0	0	0
	1467	0	0	0	0	0	0	0	0	0	0	0	0	0	0	0
	1468	0	0	0	0	0	0	0	0	0	0	0	0	0	0	0
	1469	0	0	0	0	0	0	0	0	0	0	0	0	0	0	0
	1470	0	0	0	0	0	0	0	0	0	0	0	0	0	0	0
	1471	0	0	0	0	0	0	0	0	0	0	0	0	0	0	0
	1472	0	0	0	0	0	0	0	0	0	0	0	0	0	0	0
	1473	0	0	0	0	0	0	0	0	0	0	0	0	0	0	0
	1474	0	0	0	0	0	0	0	0	0	0	0	0	0	0	0
	1475	0	0	0	0	0	0	0	0	0	0	0	0	0	0	0
	1476	0	0	0	0	0	0	0	0	0	0	0	0	0	0	0
	1477	0	0	0	0	0	0	0	0	0	0	0	0	0	0	0
	1478	0	0	0	0	0	0	0	0	0	0	0	0	0	0	0
	1479	1	0	0	0	0	0	0	0	0	0	0	0	1	0	1
	1480	0	0	0	0	0	0	0	0	0	0	0	0	0	0	0
	1481	0	0	0	0	0	0	0	0	0	0	0	0	0	0	0
	1482	0	0	0	0	0	0	0	0	0	0	0	0	0	0	0
	1483	0	0	0	0	0	0	0	0	0	0	0	0	0	0	0
	1484	0	0	0	0	0	0	0	0	0	0	0	0	0	0	0
	1485	0	0	0	0	0	0	0	0	0	0	0	0	0	0	0
	1486	0	0	0	0	0	0	0	0	0	0	0	0	0	0	0
	1487	0	0	0	0	0	0	0	0	0	0	0	0	0	0	0
	1488	0	0	0	0	0	0	0	0	0	0	0	0	0	0	0
	1489	0	0	0	0	0	0	0	0	0	0	0	0	0	0	0
	1490	0	0	0	0	0	0	0	0	0	0	0	0	0	0	0
	1491	0	0	0	0	0	0	0	0	0	0	0	0	0	0	0
	1492	0	0	0	0	0	0	0	0	0	0	0	0	0	0	0
	1493	0	0	0	0	0	0	0	0	0	0	0	0	0	0	0
	1494	0	0	0	0	0	0	0	0	0	0	0	0	0	0	0
	1495	0	0	0	0	0	0	0	0	0	0	0	0	0	0	0
	1496	0	0	0	0	0	0	0	0	0	0	0	0	0	0	0
	1497	0	0	0	0	0	0	0	0	0	0	0	0	0	0	0
	1498	0	0	0	0	0	0	0	0	0	0	0	0	0	0	0
	1499	0	0	0	0	0	0	0	0	0	0	0	0	0	0	0
	1500	0	0	0	0	0	0	0	0	0	0	0	0	0	0	0
	1501	0	0	0	0	0	0	0	0	0	0	0	0	0	0	0
	1502	0	0	0	0	0	0	0	0	0	0	0	0	0	0	0
	1503	0	0	0	0	0	0	0	0	0	0	0	0	0	0	0
	1504	0	0	0	0	0	0	0	0	0	0	0	0	0	0	0
	1505	0	0	0	0	0	0	0	0	0	0	0	0	0	0	0
	1506	0	0	0	0	0	0	0	0	0	0	0	0	0	0	0
	1507	0	0	0	0	0	0	0	0	0	0	0	0	0	0	0
	1508	0	0	0	0	0	0	0	0	0	0	0	0	0	0	0
	1509	0	0	0	0	0	0	0	0	0	0	0	0	0	0	0
	1510	0	0	0	0	0	0	0	0	0	0	0	0	0	0	0
	1511	0	0	0	0	0	0	0	0	0	0	0	0	0	0	0
	1512	0	0	0	0	0	0	0	0	0	0	0	0	0	0	0
	1513	0	0	0	0	0	0	0	0	0	0	0	0	0	0	0
	1514	0	0	0	0	0	0	0	0	0	0	0	0	0	0	0
	1515	0	0	0	0	0	0	0	0	0	0	0	0	0	0	0
	1516	0	0	0	0	0	0	0	0	0	0	0	0	0	0	0
	1517	0	0	0	0	0	0	0	0	0	0	0	0	0	0	0
	1518	0	0	0	0	0	0	0	0	0	0	0	0	0	0	0
	1519	0	0	0	0	0	0	0	0	0	0	0	0	0	0	0
	1520	0	0	0	0	0	0	0	0	0	0	0	0	0	0	0
	1521	0	0	0	0	0	0	0	0	0	0	0	0	0	0	0
	1522	0	0	0	0	0	0	0	0	0	0	0	0	0	0	0
	1523	0	0	0	0	0	0	0	0	0	0	0	0	0	0	0
	1524	0	0	0	0	0	0	0	0	0	0	0	0	0	0	0
	1525	0	0	0	0	0	0	0	0	0	0	0	0	0	0	0
	1526	0	0	0	0	0	0	0	0	0	0	0	0	0	0	0
	1527	0	0	0	0	0	0	0	0	0	0	0	0	0	0	0
	1528	0	0	0	0	0	0	0	0	0	0	0	0	0	0	0
	1529	0	0	0	0	0	0	0	0	0	0	0	0	0	0	0
	1530	0	0	0	0	0	0	0	0	0	0	0	0	0	0	0
	1531	0	0	0	0	0	0	0	0	0	0	0	0	0	0	0
	1532	0	0	0	0	0	0	0	0	0	0	0	0	0	0	0
	1533	0	0	0	0	0	0	0	0	0	0	0	0	0	0	0
	1534	0	0	0	0	0	0	0	0	0	0	0	0	0	0	0
	1535	0	0	0	0	0	0	0	0	0	0	0	0	0	0	0
	1536	0	0	0	0	0	0	0	0	0	0	0	0	0	0	0
	1537	0	0	0	0	0	0	0	0	0	0	0	0	0	0	0
	1538	0	0	0	0	0	0	0	0	0	0	0	0	0	0	0
	1539	0	0	0	0	0	0	0	0	0	0	0	0	0	0	0
	1540	0	0	0	0	0	0	0	0	0	0	0	0	0	0	0
	1541	0	0	0	0	0	0	0	0	0	0	0	0	0	0	0
	1542	0	0	0	0	0	0	0	0	0	0	0	0	0	0	0
	1543	0	0	0	0	0	0	0	0	0	0	0	0	0	0	0
	1544	0	0	0	0	0	0	0	0	0	0	0	0	0	0	0
	1545	0	0	0	0	0	0	0	0	0	0	0	0	0	0	0
	1546	0	0	0	0	0	0	0	0	0	0	0	0	0	0	0
	1547	0	0	0	0	0	0	0	0	0	0	0	0	0	0	0
	1548	0	0	0	0	0	0	0	0	0	0	0	0	0	0	0
	1549	0	0	0	0	0	0	0	0	0	0	0	0	0	0	0
	1550	0	0	0	0	0	0	0	0	0	0	0	0	0	0	0
	1551	0	0	0	0	0	0	0	0	0	0	0	0	0	0	0
	1552	0	0	0	0	0	0	0	0	0	0	0	0	0	0	0
	1553	0	0	0	0	0	0	0	0	0	0	0	0	0	0	0
	1554	0	0	0	0	0	0	0	0	0	0	0	0	0	0	0
	1555	0	0	0	0	0	0	0	0	0	0	0	0	0	0	0
	1556	0	0	0	0	0	0	0	0	0	0	0	0	0	0	0
	1557	0	0	0	0	0	0	0	0	0	0	0	0	0	0	0
	1558	0	0	0	0	0	0	0	0	0	0	0	0	0	0	0
	1559	0	0	0	0	0	0	0	0	0	0	0	0	0	0	0
	1560	0	0	0	0	0	0	0	0	0	0	0	0	0	0	0
	1561	0	0	0	0	0	0	0	0	0	0	0	0	0	0	0
	1562	0	0	0	0	0	0	0	0	0	0	0	0	0	0	0
	1563	0	0	0	0	0	0	0	0	0	0	0	0	0	0	0
	1564	0	0	0	0	0	0	0	0	0	0	0	0	0	0	0
	1565	0	0	0	0	0	0	0	0	0	0	0	0	0	0	0
	1566	1	0	0	0	0	0	0	0	0	0	0	0	1	0	1
	1567	0	0	0	0	0	0	0	0	0	0	0	0	0	0	0
	1568	0	0	0	0	0	0	0	0	0	0	0	0	0	0	0
	1569	0	0	0	0	0	0	0	0	0	0	0	0	0	0	0
	1570	0	0	1	0	0	0	0	0	0	0	0	0	1	0	1
	1571	0	0	0	0	0	0	0	0	0	0	0	0	0	0	0
	1572	0	0	0	0	0	0	0	0	1	0	0	0	0	1	1
	1573	0	0	0	0	0	0	0	0	0	0	0	0	0	0	0
	1574	0	0	0	0	0	0	0	0	0	0	0	0	0	0	0
	1575	0	0	0	0	0	0	0	0	0	0	0	0	0	0	0
	1576	0	0	0	0	0	0	0	0	0	0	0	0	0	0	0
	1577	0	0	0	0	0	0	0	0	0	0	0	0	0	0	0
	1578	0	0	0	0	0	0	0	0	0	0	0	0	0	0	0
	1579	0	0	0	0	0	0	0	0	0	0	0	0	0	0	0
	1580	0	0	0	0	0	0	0	0	0	0	0	0	0	0	0
	1581	0	0	0	0	0	0	0	0	0	0	0	0	0	0	0
	1582	0	0	0	0	0	0	0	0	0	0	0	0	0	0	0
	1583	0	0	0	0	0	0	0	0	1	0	0	0	0	1	1
	1584	0	0	0	0	0	0	0	0	0	0	0	0	0	0	0
	1585	0	0	0	0	0	0	0	0	1	0	0	0	0	1	1
	1586	0	0	0	0	0	0	0	1	0	0	0	0	0	1	1
	1587	0	0	0	0	0	0	0	0	0	0	0	0	0	0	0
	1588	0	0	0	0	0	0	0	0	0	0	0	0	0	0	0
	1589	0	0	0	0	0	0	0	1	0	0	0	0	0	1	1
	1590	0	0	0	0	0	0	0	0	0	0	0	0	0	0	0
	1591	0	0	0	0	0	0	0	0	0	0	0	0	0	0	0
	1592	0	0	0	0	0	0	0	0	0	0	0	0	0	0	0
	1593	0	0	0	0	0	0	0	0	0	0	0	0	0	0	0
	1594	0	0	0	0	0	0	0	0	0	0	0	0	0	0	0
	1595	0	0	0	0	0	0	0	0	0	0	0	0	0	0	0
	1596	0	0	0	0	0	0	0	0	0	0	0	0	0	0	0
	1597	0	0	0	0	0	0	0	0	0	0	0	0	0	0	0
	1598	0	0	0	0	0	0	0	0	0	0	0	0	0	0	0
	1599	0	0	0	0	0	0	0	0	0	0	0	0	0	0	0
	1600	0	0	0	0	0	0	0	0	0	0	0	0	0	0	0
	1601	0	0	0	0	0	0	0	0	0	0	0	0	0	0	0
	1602	0	0	0	0	0	0	0	0	0	0	0	0	0	0	0
	1603	0	0	0	0	0	0	0	0	0	0	0	0	0	0	0
	1604	0	0	0	0	0	0	0	0	0	0	0	0	0	0	0
	1605	0	0	0	0	0	0	0	0	0	0	0	0	0	0	0
	1606	0	0	0	0	0	0	0	0	0	0	0	0	0	0	0
	1607	0	0	1	0	0	0	0	0	0	0	0	0	1	0	1
	1608	0	0	0	0	0	0	0	0	0	0	0	0	0	0	0
	1609	1	0	0	0	0	0	0	0	0	0	0	0	1	0	1
	1610	0	0	0	0	0	0	0	0	0	0	0	0	0	0	0
	1611	0	0	0	0	0	0	0	0	0	0	0	0	0	0	0
	1612	0	0	0	0	0	0	0	0	0	0	0	0	0	0	0
	1613	0	0	0	0	0	0	0	0	0	0	0	0	0	0	0
	1614	0	0	0	0	0	0	0	0	0	0	0	0	0	0	0
	1615	0	0	0	0	0	0	0	0	0	0	0	0	0	0	0
	1616	0	0	0	0	0	0	0	0	0	0	0	0	0	0	0
	1617	0	0	0	0	0	0	0	0	0	0	0	0	0	0	0
	1618	0	0	0	0	0	0	0	0	0	0	0	0	0	0	0
	1619	0	0	0	0	0	0	0	0	0	0	0	0	0	0	0
	1620	0	0	0	0	0	0	0	0	0	0	0	0	0	0	0
	1621	0	0	0	0	0	0	0	0	0	0	0	0	0	0	0
	1622	0	0	0	0	0	0	0	0	0	0	0	0	0	0	0
	1623	0	0	0	0	0	0	0	0	0	0	0	0	0	0	0
	1624	0	0	1	0	0	0	0	0	0	0	0	0	1	0	1
	1625	0	0	0	0	0	0	0	0	0	0	0	0	0	0	0
	1626	0	0	0	0	0	0	0	0	0	0	0	0	0	0	0
	1627	0	0	0	0	0	0	0	0	0	0	0	0	0	0	0
	1628	0	0	0	0	0	0	0	0	0	0	0	0	0	0	0
	1629	0	0	0	0	0	0	0	0	0	0	0	0	0	0	0
	1630	0	0	0	0	0	0	0	0	0	0	0	0	0	0	0
	1631	0	0	0	0	0	0	0	0	0	0	0	0	0	0	0
	1632	0	0	0	0	0	0	0	0	0	0	0	0	0	0	0
	1633	0	0	0	0	0	0	0	0	0	0	0	0	0	0	0
	1634	0	0	0	0	0	0	0	0	0	0	0	0	0	0	0
	1635	0	0	0	0	0	0	0	0	0	0	0	0	0	0	0
	1636	0	0	0	0	0	0	0	0	0	0	0	0	0	0	0
	1637	0	0	0	0	0	0	0	0	0	0	0	0	0	0	0
	1638	0	0	0	0	0	0	0	0	0	0	0	0	0	0	0
	1639	0	0	0	0	0	0	0	0	0	0	0	0	0	0	0
	1640	0	0	0	0	0	0	0	0	0	0	0	0	0	0	0
	1641	0	0	0	0	0	0	0	0	0	0	0	0	0	0	0
	1642	0	0	0	0	0	0	0	0	0	0	0	0	0	0	0
	1643	0	0	0	0	0	0	0	0	0	0	0	0	0	0	0
	1644	0	0	0	0	0	0	1	0	0	0	0	0	0	1	1
	1645	0	0	0	0	0	0	0	0	0	0	0	0	0	0	0
	1646	0	0	0	0	0	0	0	0	0	0	0	0	0	0	0
	1647	0	0	0	0	0	0	0	0	0	0	0	0	0	0	0
	1648	0	0	0	0	0	0	0	0	0	0	0	0	0	0	0
	1649	0	0	0	0	0	0	0	0	0	0	0	0	0	0	0
	1650	0	0	0	0	0	0	0	0	0	0	0	0	0	0	0
	1651	0	0	0	0	0	0	0	0	0	0	0	0	0	0	0
	1652	1	0	0	0	0	0	0	0	0	0	0	0	1	0	1
	1653	0	0	1	0	0	0	0	1	0	0	0	0	1	1	2
	1654	0	0	0	0	0	0	0	0	0	0	0	0	0	0	0
	1655	0	0	0	0	0	0	0	0	0	0	0	0	0	0	0
	1656	0	0	0	0	0	0	0	0	0	0	0	0	0	0	0
	1657	0	0	0	0	0	0	0	0	0	0	0	0	0	0	0
	1658	0	0	0	0	0	0	0	0	0	0	0	0	0	0	0
	1659	0	0	1	0	0	0	0	0	0	0	0	0	1	0	1
	1660	0	0	0	0	0	0	0	0	0	0	0	0	0	0	0
	1661	0	0	0	0	0	0	0	0	0	0	0	0	0	0	0
	1662	0	0	0	0	0	0	0	0	0	0	0	0	0	0	0
	1663	0	0	0	0	0	0	0	0	0	0	0	0	0	0	0
	1664	0	0	0	0	0	0	0	0	0	0	0	0	0	0	0
	1665	0	0	0	0	0	0	0	0	0	0	0	0	0	0	0
	1666	0	0	0	0	0	0	0	0	0	0	0	0	0	0	0
	1667	0	0	0	0	0	0	0	0	0	0	0	0	0	0	0
	1668	0	0	0	0	0	0	0	0	0	0	0	0	0	0	0
	1669	0	0	0	0	0	0	0	0	0	0	0	0	0	0	0
	1670	0	0	0	0	0	0	0	0	0	0	0	0	0	0	0
	1671	0	0	0	0	0	0	0	0	0	0	0	0	0	0	0
	1672	0	0	0	0	0	0	0	0	0	0	0	0	0	0	0
	1673	0	0	0	0	0	0	0	0	0	0	0	0	0	0	0
	1674	0	0	0	0	0	0	0	0	0	0	0	0	0	0	0
	1675	0	0	0	0	0	0	0	0	0	0	0	0	0	0	0
	1676	0	0	0	0	0	0	0	0	0	0	0	0	0	0	0
	1677	0	0	0	0	0	0	0	0	0	0	0	0	0	0	0
	1678	0	0	0	0	0	0	0	0	0	0	0	0	0	0	0
	1679	0	0	0	0	0	0	0	0	0	0	0	0	0	0	0
	1680	0	0	0	0	0	0	0	0	0	0	0	0	0	0	0
	1681	0	0	0	0	0	0	0	0	0	0	0	0	0	0	0
	1682	0	0	0	0	0	0	0	0	0	0	0	0	0	0	0
	1683	0	0	0	0	0	0	0	0	0	0	0	0	0	0	0
	1684	0	0	0	0	0	0	0	0	0	0	0	0	0	0	0
	1685	0	0	0	0	0	0	0	0	0	0	0	0	0	0	0
	1686	0	0	0	0	0	0	0	0	0	0	0	0	0	0	0
	1687	0	0	0	0	0	0	0	0	0	0	0	0	0	0	0
	1688	0	0	0	0	0	0	0	0	0	0	0	0	0	0	0
	1689	0	0	0	0	0	0	0	0	0	0	0	0	0	0	0
	1690	0	0	0	0	0	0	0	0	0	0	0	0	0	0	0
	1691	0	0	0	0	0	0	0	0	0	0	0	0	0	0	0
	1692	0	0	0	0	0	0	0	0	0	0	0	0	0	0	0
	1693	0	0	0	0	0	0	0	0	0	0	0	0	0	0	0
	1694	0	0	0	0	0	0	0	0	0	0	0	0	0	0	0
	1695	0	0	0	0	0	0	0	0	0	0	0	0	0	0	0
	1696	0	0	0	0	0	0	0	0	0	0	0	0	0	0	0
	1697	0	0	0	0	0	0	0	0	0	0	0	0	0	0	0
	1698	0	0	0	0	0	0	0	0	0	0	0	0	0	0	0
	1699	0	0	0	0	0	0	0	0	0	0	0	0	0	0	0
	1700	0	0	0	0	0	0	0	0	0	0	0	0	0	0	0
	1701	0	0	0	0	0	0	0	0	0	0	0	0	0	0	0
	1702	0	0	0	0	0	0	0	0	0	0	0	0	0	0	0
	1703	0	0	0	0	0	0	0	0	0	0	0	0	0	0	0
	1704	0	0	0	0	0	0	0	0	0	0	0	0	0	0	0
	1705	0	0	0	0	0	0	0	0	0	0	0	0	0	0	0
	1706	0	0	0	0	0	0	0	0	0	0	0	0	0	0	0
	1707	0	0	0	0	0	0	0	0	0	0	0	0	0	0	0
	1708	0	0	0	0	0	0	0	0	0	0	0	0	0	0	0
	1709	0	0	0	0	0	0	0	0	0	0	0	0	0	0	0
	1710	0	0	0	0	0	0	0	0	0	0	0	0	0	0	0
	1711	0	0	0	0	0	0	0	0	0	0	0	0	0	0	0
	1712	0	0	0	0	0	0	0	0	0	0	0	0	0	0	0
	1713	0	0	0	0	0	0	0	0	0	0	0	0	0	0	0
	1714	0	0	0	0	0	0	0	0	0	0	0	0	0	0	0
	1715	0	0	0	0	0	0	0	0	0	0	0	0	0	0	0
	1716	0	0	0	0	0	0	0	0	0	0	0	0	0	0	0
	1717	0	0	0	0	0	0	0	0	0	0	0	0	0	0	0
	1718	0	0	0	0	0	0	0	0	0	0	0	0	0	0	0
	1719	0	0	0	0	0	0	0	0	0	0	0	0	0	0	0
	1720	0	0	0	0	0	0	0	0	0	0	0	0	0	0	0
	1721	0	0	0	0	0	0	0	0	0	0	0	0	0	0	0
	1722	0	0	0	0	0	0	0	0	0	0	0	0	0	0	0
	1723	0	0	0	0	0	0	0	0	0	0	0	0	0	0	0
	1724	0	0	0	0	0	0	0	0	0	0	0	0	0	0	0
	1725	0	0	0	0	0	0	0	0	0	0	0	0	0	0	0
	1726	0	0	1	0	0	0	0	0	0	0	0	0	1	0	1
	1727	0	0	0	0	0	0	0	0	0	0	0	0	0	0	0
	1728	0	0	0	0	0	0	0	0	0	0	0	0	0	0	0
	1729	0	0	0	0	0	0	0	0	0	0	0	0	0	0	0
	1730	0	0	0	0	0	0	0	0	0	0	0	0	0	0	0
	1731	0	0	0	0	0	0	0	0	0	0	0	0	0	0	0
	1732	0	0	0	0	0	0	0	0	0	0	0	0	0	0	0
	1733	0	0	0	0	0	0	0	0	0	0	0	0	0	0	0
	1734	0	0	0	0	0	0	0	0	0	0	0	0	0	0	0
	1735	0	0	0	0	0	0	0	0	0	0	0	0	0	0	0
	1736	0	0	0	0	0	0	0	0	0	0	0	0	0	0	0
	1737	0	0	0	0	0	0	0	0	0	0	0	0	0	0	0
	1738	0	0	0	0	0	0	0	0	0	0	0	0	0	0	0
	1739	0	0	0	0	0	0	0	0	0	0	0	0	0	0	0
	1740	0	0	0	0	0	0	0	0	1	0	0	0	0	1	1
	1741	0	0	0	0	0	0	0	0	2	0	0	0	0	2	2
	1742	0	0	0	0	0	0	0	0	0	0	0	0	0	0	0
	1743	0	0	0	0	0	0	0	0	0	0	0	0	0	0	0
	1744	0	0	0	0	0	0	0	0	0	0	0	0	0	0	0
	1745	0	0	0	0	0	0	0	0	0	0	0	0	0	0	0
	1746	0	0	0	0	0	0	0	0	1	0	0	0	0	1	1
	1747	0	0	0	0	0	0	0	1	0	0	0	0	0	1	1
	1748	0	0	0	0	0	0	0	0	0	0	0	0	0	0	0
	1749	0	0	0	0	0	0	0	0	0	0	0	0	0	0	0
	1750	0	0	0	0	0	0	0	0	0	0	0	0	0	0	0
	1751	0	0	0	0	0	0	0	0	0	0	0	0	0	0	0
	1752	0	0	0	0	0	0	0	0	0	0	0	0	0	0	0
	1753	0	1	0	0	0	0	0	0	0	0	0	0	1	0	1
	1754	0	1	0	0	0	0	0	0	0	0	0	0	1	0	1
	1755	0	0	0	0	0	0	0	0	0	0	0	0	0	0	0
	1756	0	0	0	0	0	0	0	0	0	0	0	0	0	0	0
	1757	0	0	0	0	0	0	0	0	0	0	0	0	0	0	0
	1758	0	0	0	0	0	0	0	0	0	0	0	0	0	0	0
	1759	0	0	0	0	0	0	0	0	0	0	0	0	0	0	0
	1760	0	0	0	0	0	0	0	0	0	0	0	0	0	0	0
	1761	0	0	0	0	0	0	0	0	0	0	0	0	0	0	0
	1762	0	0	0	0	0	0	0	0	0	0	0	0	0	0	0
	1763	0	0	0	0	0	0	0	0	0	0	0	0	0	0	0
	1764	0	0	0	0	0	0	0	0	0	0	0	0	0	0	0
	1765	0	0	0	0	0	0	0	0	0	0	0	0	0	0	0
	1766	0	0	0	0	0	0	0	1	0	0	0	0	0	1	1
	1767	0	0	0	0	0	0	0	0	0	0	0	0	0	0	0
	1768	0	0	0	0	0	0	0	0	0	0	0	0	0	0	0
	1769	0	0	0	0	0	0	0	0	0	0	0	0	0	0	0
	1770	0	0	0	0	0	0	0	0	0	0	0	0	0	0	0
	1771	0	0	0	0	0	0	0	0	0	0	0	0	0	0	0
	1772	0	0	0	0	0	0	0	0	0	0	0	0	0	0	0
	1773	0	0	0	0	0	0	0	0	0	0	0	0	0	0	0
	1774	0	0	0	0	0	0	0	0	0	0	0	0	0	0	0
	1775	0	0	0	0	0	0	0	0	0	0	0	0	0	0	0
	1776	0	0	0	0	0	0	0	0	0	0	0	0	0	0	0
	1777	0	0	0	0	0	0	0	0	0	0	0	0	0	0	0
	1778	0	0	0	0	0	0	0	0	0	0	0	0	0	0	0
	1779	0	0	0	0	0	0	0	0	0	0	0	0	0	0	0
	1780	0	0	0	0	0	0	0	0	0	0	0	0	0	0	0
	1781	0	0	0	0	0	0	0	0	0	0	0	0	0	0	0
	1782	0	0	0	0	0	0	0	0	0	0	0	0	0	0	0
	1783	0	0	0	0	0	0	0	0	0	0	0	0	0	0	0
	1784	0	0	0	0	0	0	0	0	0	0	0	0	0	0	0
	1785	0	0	0	0	0	0	0	0	0	0	0	0	0	0	0
	1786	0	0	0	0	0	0	0	0	0	0	0	0	0	0	0
	1787	0	0	0	0	0	0	0	0	0	0	0	0	0	0	0
	1788	0	0	0	0	0	0	0	0	0	0	0	0	0	0	0
	1789	0	0	0	0	0	0	0	0	0	0	0	0	0	0	0
	1790	0	0	0	0	0	0	0	0	0	0	0	0	0	0	0
	1791	0	0	0	0	0	0	0	0	0	0	0	0	0	0	0
	1792	0	0	0	0	0	0	0	0	0	0	0	0	0	0	0
	1793	0	0	0	0	0	0	0	0	0	0	0	0	0	0	0
	1794	0	0	0	0	0	0	0	0	0	0	0	0	0	0	0
	1795	0	0	0	0	0	0	0	0	0	0	0	0	0	0	0
	1796	0	0	0	0	0	0	0	0	0	0	0	0	0	0	0
	1797	0	0	0	0	0	0	0	0	0	0	0	0	0	0	0
	1798	0	0	0	0	0	0	0	0	0	0	0	0	0	0	0
	1799	0	0	0	0	0	0	0	0	0	0	0	0	0	0	0
	1800	0	0	0	0	0	0	0	0	0	0	0	0	0	0	0
	1801	0	0	0	0	0	0	0	0	0	0	0	0	0	0	0
	1802	0	0	0	0	0	0	0	0	0	0	0	0	0	0	0
	1803	0	0	0	0	0	0	0	0	0	0	0	0	0	0	0
	1804	0	0	0	0	0	0	0	0	0	0	0	0	0	0	0
	1805	0	0	0	0	0	0	0	0	0	0	0	0	0	0	0
	1806	0	0	0	0	0	0	0	0	0	0	0	0	0	0	0
	1807	0	0	0	0	0	0	0	0	0	0	0	0	0	0	0
	1808	0	0	0	0	0	0	0	0	0	0	0	0	0	0	0
	1809	0	0	0	0	0	0	0	0	0	0	0	0	0	0	0
	1810	0	0	0	0	0	0	0	0	0	0	0	0	0	0	0
	1811	0	0	0	0	0	0	0	0	0	0	0	0	0	0	0
	1812	0	0	0	0	0	0	0	0	0	0	0	0	0	0	0
	1813	0	0	0	0	0	0	0	0	0	0	0	0	0	0	0
	1814	0	0	0	0	0	0	0	0	0	0	0	0	0	0	0
	1815	0	0	0	0	0	0	0	0	0	0	0	0	0	0	0
	1816	0	0	0	0	0	0	0	0	0	0	0	0	0	0	0
	1817	0	0	0	0	0	0	0	0	0	0	0	0	0	0	0
	1818	0	0	0	0	0	0	0	0	0	0	0	0	0	0	0
	1819	0	0	0	0	0	0	0	0	0	0	0	0	0	0	0
	1820	0	0	0	0	0	0	0	0	0	0	0	0	0	0	0
	1821	0	0	0	0	0	0	0	0	0	0	0	0	0	0	0
	1822	0	0	0	0	0	0	0	0	0	0	0	0	0	0	0
	1823	0	0	0	0	0	0	0	0	0	0	0	0	0	0	0
	1824	0	0	0	0	0	0	0	0	0	0	0	0	0	0	0
	1825	0	0	0	0	0	0	0	0	0	0	0	0	0	0	0
	1826	0	0	0	0	0	0	0	0	0	0	0	0	0	0	0
	1827	0	0	0	0	0	0	0	0	0	0	0	0	0	0	0
	1828	0	0	0	0	0	0	0	0	0	0	0	0	0	0	0
	1829	0	0	0	0	0	0	0	0	0	0	0	0	0	0	0
	1830	0	0	0	0	0	0	0	0	0	0	0	0	0	0	0
	1831	0	0	0	0	0	0	1	0	0	0	0	0	0	1	1
	1832	0	0	0	0	0	0	0	0	0	0	0	0	0	0	0
	1833	0	0	0	0	0	0	0	0	0	0	0	0	0	0	0
	1834	0	0	0	0	0	0	0	0	0	0	0	0	0	0	0
	1835	0	0	0	0	0	0	0	0	0	0	0	0	0	0	0
	1836	0	0	0	0	0	0	0	0	0	0	0	0	0	0	0
	1837	0	0	0	0	0	0	0	0	0	0	0	0	0	0	0
	1838	0	0	0	0	0	0	0	0	0	0	0	0	0	0	0
	1839	0	0	0	0	0	0	0	0	0	0	0	0	0	0	0
	1840	0	0	0	0	0	0	0	0	0	0	0	0	0	0	0
	1841	0	0	0	0	0	0	0	0	0	0	0	0	0	0	0
	1842	0	0	0	0	0	0	0	0	0	0	0	0	0	0	0
	1843	0	0	0	0	0	0	0	0	0	0	0	0	0	0	0
	1844	0	0	0	0	0	0	0	0	0	0	0	0	0	0	0
	1845	0	0	0	0	0	0	0	0	0	0	0	0	0	0	0
	1846	0	0	0	0	0	0	0	0	1	0	0	0	0	1	1
	1847	0	0	0	0	0	0	0	0	0	0	0	0	0	0	0
	1848	0	0	0	0	0	0	0	0	0	0	0	0	0	0	0
	1849	0	2	0	0	0	0	0	0	0	0	0	0	2	0	2
	1850	0	0	0	0	0	0	0	0	0	0	0	0	0	0	0
	1851	0	0	0	0	0	0	0	0	0	0	0	0	0	0	0
	1852	0	0	0	0	0	0	0	0	0	0	0	0	0	0	0
	1853	0	0	0	0	0	0	0	0	0	0	0	0	0	0	0
	1854	0	0	0	0	0	0	0	0	0	0	0	0	0	0	0
	1855	0	0	0	0	0	0	0	0	0	0	0	0	0	0	0
	1856	0	0	0	0	0	0	0	0	0	0	0	0	0	0	0
	1857	0	0	0	0	0	0	0	0	0	0	0	0	0	0	0
	1858	0	0	0	0	0	0	0	0	0	0	0	0	0	0	0
	1859	0	0	0	0	0	0	0	0	0	0	0	0	0	0	0
	1860	0	0	0	0	0	0	0	0	0	0	0	0	0	0	0
	1861	0	0	0	0	0	0	0	0	0	0	0	0	0	0	0
	1862	0	0	0	0	0	0	0	0	0	0	0	0	0	0	0
	1863	0	0	0	0	0	0	0	0	0	0	0	0	0	0	0
	1864	0	0	0	0	0	0	0	0	0	0	0	0	0	0	0
	1865	0	0	0	0	0	0	0	1	0	0	0	0	0	1	1
	1866	0	0	0	0	0	0	0	0	0	0	0	0	0	0	0
	1867	0	0	0	0	0	0	0	0	0	0	0	0	0	0	0
	1868	0	0	0	0	0	0	0	0	0	0	0	0	0	0	0
	1869	0	0	0	0	0	0	0	0	0	0	0	0	0	0	0
	1870	0	0	0	0	0	0	0	0	0	0	0	0	0	0	0
	1871	0	0	0	0	0	0	0	0	0	0	0	0	0	0	0
	1872	0	0	0	0	0	0	0	0	0	0	0	0	0	0	0
	1873	0	0	0	0	0	0	0	0	0	0	0	0	0	0	0
	1874	0	0	0	0	0	0	0	0	0	0	0	0	0	0	0
	1875	0	0	0	0	0	0	0	0	0	0	0	0	0	0	0
	1876	0	0	0	0	0	0	0	0	0	0	0	0	0	0	0
	1877	0	0	0	0	0	0	0	0	0	0	0	0	0	0	0
	1878	0	0	0	0	0	0	0	0	0	0	0	0	0	0	0
	1879	0	0	0	0	0	0	0	0	1	0	0	0	0	1	1
	1880	0	0	0	0	0	0	0	0	0	0	0	0	0	0	0
	1881	0	0	0	0	0	0	0	0	0	0	0	0	0	0	0
	1882	0	0	0	0	0	0	0	0	0	0	0	0	0	0	0
	1883	0	0	0	0	0	0	0	0	0	0	0	0	0	0	0
	1884	0	0	0	0	0	0	0	0	0	0	0	0	0	0	0
	1885	0	0	0	0	0	0	0	0	0	0	0	0	0	0	0
	1886	0	0	0	0	0	0	0	0	0	0	0	0	0	0	0
	1887	0	0	0	0	0	0	0	0	0	0	0	0	0	0	0
	1888	0	0	0	0	0	0	0	0	0	0	0	0	0	0	0
	1889	0	0	0	0	0	0	0	0	0	0	0	0	0	0	0
	1890	0	0	0	0	0	0	0	0	0	0	0	0	0	0	0
	1891	0	0	0	0	0	0	0	0	0	0	0	0	0	0	0
	1892	0	0	0	0	0	0	0	0	0	0	0	0	0	0	0
	1893	0	0	0	0	0	0	0	0	0	0	0	0	0	0	0
	1894	0	0	0	0	0	0	0	0	0	0	0	0	0	0	0
	1895	0	0	0	0	0	0	0	0	0	0	0	0	0	0	0
	1896	0	0	0	0	0	0	0	0	0	0	0	0	0	0	0
	1897	0	0	0	0	0	0	0	0	0	0	0	0	0	0	0
	1898	0	0	0	0	0	0	0	0	0	0	0	0	0	0	0
	1899	0	0	0	0	0	0	0	0	0	0	0	0	0	0	0
	1900	0	0	0	0	0	0	0	0	1	0	0	0	0	1	1
	1901	0	0	0	0	0	0	0	0	0	0	0	0	0	0	0
	1902	0	0	0	0	0	0	0	0	0	0	0	0	0	0	0
	1903	0	0	0	0	0	0	0	0	0	0	0	0	0	0	0
	1904	0	0	0	0	0	0	0	0	0	0	0	0	0	0	0
	1905	0	0	0	0	0	0	0	0	0	0	0	0	0	0	0
	1906	0	0	0	0	0	0	0	0	0	0	0	0	0	0	0
	1907	0	0	0	0	0	0	0	0	0	0	0	0	0	0	0
	1908	0	0	0	0	0	0	0	0	0	0	0	0	0	0	0
	1909	0	0	0	0	0	0	0	0	0	0	0	0	0	0	0
	1910	0	0	0	0	0	0	0	0	0	0	0	0	0	0	0
	1911	0	0	0	0	0	0	0	0	0	0	0	0	0	0	0
	1912	0	0	0	0	0	0	0	0	0	0	0	0	0	0	0
	1913	0	0	0	0	0	0	0	0	0	0	0	0	0	0	0
	1914	0	0	0	0	0	0	0	0	0	0	0	0	0	0	0
	1915	0	0	0	0	0	0	0	0	0	0	0	0	0	0	0
	1916	0	0	0	0	0	0	0	0	0	0	0	0	0	0	0
	1917	0	0	0	0	0	0	0	1	0	0	0	0	0	1	1
	1918	0	0	0	0	0	0	0	0	0	0	0	0	0	0	0
	1919	0	0	0	0	0	0	0	0	0	0	0	0	0	0	0
	1920	0	0	0	0	0	0	0	0	0	0	0	0	0	0	0
	1921	0	0	0	0	0	0	0	0	0	0	0	0	0	0	0
	1922	0	0	0	0	0	0	0	0	0	0	0	0	0	0	0
	1923	0	0	0	0	0	0	0	0	0	0	0	0	0	0	0
	1924	0	0	0	0	0	0	0	0	0	0	0	0	0	0	0
	1925	0	0	0	0	0	0	0	0	0	0	0	0	0	0	0
	1926	0	0	0	0	0	0	0	0	0	0	0	0	0	0	0
	1927	0	0	0	0	0	0	0	0	0	0	0	0	0	0	0
	1928	0	0	0	0	0	0	0	0	0	0	0	0	0	0	0
	1929	0	0	0	0	0	0	0	0	0	0	0	0	0	0	0
	1930	0	0	0	0	0	0	0	0	0	0	0	0	0	0	0
	1931	0	0	0	0	0	0	0	0	0	0	0	0	0	0	0
	1932	1	0	0	0	0	0	0	0	0	0	0	0	1	0	1
	1933	0	0	0	0	0	0	0	0	0	0	0	0	0	0	0
	1934	0	0	0	0	0	0	0	0	0	0	0	0	0	0	0
	1935	0	0	0	0	0	0	0	0	0	0	0	0	0	0	0
	1936	0	0	0	0	0	0	0	0	0	0	0	0	0	0	0
	1937	0	0	0	0	0	0	0	0	0	0	0	0	0	0	0
	1938	0	0	0	0	0	0	0	0	0	0	0	0	0	0	0
	1939	0	0	0	0	0	0	0	0	0	0	0	0	0	0	0
	1940	0	0	0	0	0	0	0	0	0	0	0	0	0	0	0
	1941	0	0	0	0	0	0	0	0	0	0	0	0	0	0	0
	1942	0	0	0	0	0	0	0	0	0	0	0	0	0	0	0
	1943	0	0	0	0	0	0	0	0	0	0	0	0	0	0	0
	1944	0	0	0	0	0	0	0	0	0	0	0	0	0	0	0
	1945	0	0	0	0	0	0	0	0	3	0	0	0	0	3	3
	1946	0	0	0	0	0	0	0	0	0	0	0	0	0	0	0
	1947	0	0	0	0	0	0	0	0	0	0	0	0	0	0	0
	1948	0	0	0	0	0	0	0	0	0	0	0	0	0	0	0
	1949	0	0	0	0	0	0	0	0	0	0	0	0	0	0	0
	1950	0	0	0	0	0	0	0	0	0	0	0	0	0	0	0
	1951	0	0	0	0	0	0	0	0	0	0	0	0	0	0	0
	1952	0	0	0	0	0	0	0	0	0	0	0	0	0	0	0
	1953	0	0	0	0	0	0	0	0	0	0	0	0	0	0	0
	1954	0	0	0	0	0	0	0	0	0	0	0	0	0	0	0
	1955	0	0	0	0	0	0	0	0	0	0	0	0	0	0	0
	1956	0	0	0	0	0	0	0	0	0	0	0	0	0	0	0
	1957	0	0	0	0	0	0	0	0	0	0	0	0	0	0	0
	1958	0	0	0	0	0	0	0	0	0	0	0	0	0	0	0
	1959	0	0	0	0	0	0	0	0	0	0	0	0	0	0	0
	1960	0	0	0	0	0	0	0	0	0	0	0	0	0	0	0
	1961	0	0	0	0	0	0	0	0	0	0	0	0	0	0	0
	1962	0	0	0	0	0	0	0	0	0	0	0	0	0	0	0
	1963	0	0	0	0	0	0	0	0	0	0	0	0	0	0	0
	1964	0	0	0	0	0	0	0	0	0	0	0	0	0	0	0
	1965	0	0	0	0	0	0	0	0	0	0	0	0	0	0	0
	1966	0	0	0	0	0	0	0	0	0	0	0	0	0	0	0
	1967	0	0	0	0	0	0	0	0	0	0	0	0	0	0	0
	1968	0	0	0	0	0	0	0	0	0	0	0	0	0	0	0
	1969	0	0	0	0	0	0	0	0	0	0	0	0	0	0	0
	1970	0	0	0	0	0	0	0	0	0	0	0	0	0	0	0
	1971	0	0	0	0	0	0	0	0	0	0	0	0	0	0	0
	1972	0	0	0	0	0	0	0	0	0	0	0	0	0	0	0
	1973	0	0	0	0	0	0	0	0	0	0	0	0	0	0	0
	1974	0	0	0	0	0	0	0	0	0	0	0	0	0	0	0
	1975	0	0	0	0	0	0	0	0	0	0	0	0	0	0	0
	1976	0	0	0	0	0	0	0	0	0	0	0	0	0	0	0
	1977	0	0	0	0	0	0	0	0	0	0	0	0	0	0	0
	1978	0	0	0	0	0	0	0	0	0	0	0	0	0	0	0
	1979	0	0	0	0	0	0	0	0	0	0	0	0	0	0	0
	1980	0	0	0	0	0	0	0	0	0	0	0	0	0	0	0
	1981	0	0	0	0	0	0	0	0	0	0	0	0	0	0	0
	1982	0	0	0	0	0	0	0	0	0	0	0	0	0	0	0
	1983	0	0	0	0	0	0	0	0	0	0	0	0	0	0	0
	1984	0	0	0	0	0	0	0	0	0	0	0	0	0	0	0
	1985	0	0	0	0	0	0	0	0	0	0	0	0	0	0	0
	1986	0	0	0	0	0	0	0	0	0	0	0	0	0	0	0
	1987	0	0	0	0	0	0	0	0	0	0	0	0	0	0	0
	1988	0	0	0	0	0	0	0	0	0	0	0	0	0	0	0
	1989	0	0	0	0	0	0	0	0	0	0	0	0	0	0	0
	1990	0	0	0	0	0	0	0	0	0	0	0	0	0	0	0
	1991	0	0	0	0	0	0	0	0	0	0	0	0	0	0	0
	1992	0	0	0	0	0	0	0	0	0	0	0	0	0	0	0
	1993	0	0	0	0	0	0	0	0	0	0	0	0	0	0	0
	1994	0	0	0	0	0	0	0	0	0	0	0	0	0	0	0
	1995	0	0	0	0	0	0	0	0	0	0	0	0	0	0	0
	1996	0	0	0	0	0	0	0	0	0	0	0	0	0	0	0
	1997	0	0	0	0	0	0	0	0	0	0	0	0	0	0	0
[truncated: 4,398 more rows]
