# Supplementary material for: dsRNA Molecules From the Tobacco Mosaic Virus p126 Gene Counteract TMV-Induced Proteome Changes at an Early Stage of Infection
Source: Front Plant Sci. 2021 May 13;12:663707. doi: 10.3389/fpls.2021.663707 (PMC8155517; doi:10.3389/fpls.2021.663707)
Supplement: Supplementary Table 5 — Next generation sequencing (NGS) data showing the production of siRNAs in the TMV treatment at 15 min post inoculation (mpi). [file Table_5.XLSX]

## Sheet: Φύλλο1
	TABLE S5 | Next generation sequencing (NGS) data showing the production of siRNAs in the TMV treatment at 15 minutes post inoculation (mpi). Depicted are the read counts of produced siRNAs (20-25 nt) at each position of the TMV genome (NC_001367.1). The sense strand siRNAs columns contain the read counts of sense strand siRNAs which start at a given position of the TMV genome. The antisense stran…
		Size of siRNAs (sense [s])						Size of siRNAs (antisense [as])
	position in TMV genome	20_s	21_s	22_s	23_s	24_s	25_s	20_as	21_as	22_as	23_as	24_as	25_as	total sense	total antisense	total
	1	0	0	0	0	0	0	0	0	0	0	0	0	0	0	0
	2	0	0	0	0	0	0	0	0	0	0	0	0	0	0	0
	3	0	0	0	0	0	0	1	0	0	1	0	2	0	4	4
	4	0	0	0	0	0	0	0	0	1	0	1	0	0	2	2
	5	0	0	0	0	0	0	1	0	0	1	0	0	0	2	2
	6	0	0	0	0	0	0	2	0	0	0	0	0	0	2	2
	7	0	0	0	0	0	0	0	0	1	0	0	0	0	1	1
	8	0	0	0	0	0	0	0	0	0	0	0	0	0	0	0
	9	0	0	0	0	0	0	1	0	0	0	0	0	0	1	1
	10	0	1	0	0	0	0	1	0	0	0	0	0	1	1	2
	11	0	0	0	0	0	0	2	0	3	0	2	0	0	7	7
	12	0	0	0	0	0	0	0	0	1	1	0	0	0	2	2
	13	0	0	0	0	0	0	0	0	0	0	0	0	0	0	0
	14	0	0	0	0	0	0	0	2	4	0	1	0	0	7	7
	15	0	0	0	0	0	0	0	0	0	0	0	0	0	0	0
	16	0	0	0	0	0	0	0	0	0	1	0	0	0	1	1
	17	0	0	0	0	0	0	2	5	0	0	0	0	0	7	7
	18	0	0	0	0	0	0	1	2	3	0	0	0	0	6	6
	19	0	0	0	0	0	0	0	1	0	0	0	0	0	1	1
	20	0	0	0	0	0	0	1	5	8	4	0	0	0	18	18
	21	0	0	0	0	0	0	2	5	13	0	0	0	0	20	20
	22	0	0	0	0	0	0	1	1	1	2	0	0	0	5	5
	23	0	1	0	0	0	0	0	3	7	0	0	0	1	10	11
	24	0	0	0	0	0	0	1	3	6	0	0	0	0	10	10
	25	0	0	0	0	0	0	0	1	0	0	0	0	0	1	1
	26	0	1	0	0	0	0	0	1	4	0	0	0	1	5	6
	27	0	0	0	0	0	0	1	1	0	0	0	0	0	2	2
	28	0	0	1	0	0	0	0	0	1	0	0	0	1	1	2
	29	0	0	0	0	0	0	0	1	1	0	0	0	0	2	2
	30	0	0	0	0	0	0	0	0	0	0	0	0	0	0	0
	31	0	0	0	0	0	0	0	4	3	0	0	0	0	7	7
	32	0	0	0	0	0	0	0	2	2	0	0	0	0	4	4
	33	0	0	0	0	0	0	1	0	1	0	0	0	0	2	2
	34	0	0	0	0	0	0	0	0	0	0	0	0	0	0	0
	35	0	0	0	0	0	0	0	0	0	0	0	0	0	0	0
	36	0	0	0	0	0	0	0	0	0	0	0	0	0	0	0
	37	0	0	0	0	0	0	0	0	0	0	0	0	0	0	0
	38	0	0	0	0	0	0	0	1	1	0	0	0	0	2	2
	39	0	0	0	0	0	0	0	0	0	0	0	0	0	0	0
	40	0	0	0	0	0	0	0	0	0	0	0	0	0	0	0
	41	0	0	0	0	0	0	0	2	0	0	0	0	0	2	2
	42	0	0	0	0	0	0	0	0	0	0	0	0	0	0	0
	43	0	0	0	0	0	0	0	5	3	0	0	0	0	8	8
	44	0	0	0	0	0	0	0	2	0	0	0	0	0	2	2
	45	0	0	0	0	0	0	0	0	0	0	0	0	0	0	0
	46	0	0	0	0	0	0	0	0	0	0	1	0	0	1	1
	47	0	0	0	0	0	0	0	1	0	0	1	0	0	2	2
	48	0	0	0	0	0	0	1	0	1	0	0	0	0	2	2
	49	0	0	0	0	0	0	0	0	0	0	0	0	0	0	0
	50	0	0	0	0	1	0	0	0	1	0	0	0	1	1	2
	51	0	0	0	0	0	0	0	0	0	0	0	0	0	0	0
	52	0	0	0	0	0	0	0	0	0	0	0	0	0	0	0
	53	0	1	0	0	0	0	0	0	0	0	0	0	1	0	1
	54	1	1	0	0	0	0	0	0	0	0	0	0	2	0	2
	55	0	0	1	0	0	0	0	0	0	0	0	0	1	0	1
	56	0	0	0	0	0	0	0	2	0	0	0	0	0	2	2
	57	0	0	0	0	0	0	0	0	0	0	0	0	0	0	0
	58	0	0	0	0	0	0	0	0	0	0	0	0	0	0	0
	59	0	0	0	0	0	0	0	0	0	0	0	0	0	0	0
	60	0	0	0	0	0	0	0	0	1	0	0	0	0	1	1
	61	0	0	0	0	0	0	1	0	2	0	0	0	0	3	3
	62	0	0	0	0	0	0	0	0	0	0	0	0	0	0	0
	63	0	0	0	0	0	0	0	0	2	0	0	0	0	2	2
	64	0	0	1	0	0	0	0	1	1	0	1	0	1	3	4
	65	0	0	0	0	0	0	0	0	1	0	0	0	0	1	1
	66	0	0	2	0	2	0	0	1	0	0	0	0	4	1	5
	67	0	5	1	0	0	0	0	0	0	0	0	0	6	0	6
	68	1	0	0	0	0	0	1	0	0	0	1	0	1	2	3
	69	0	2	1	0	0	0	0	0	0	0	0	0	3	0	3
	70	0	0	0	0	0	0	2	0	0	0	0	0	0	2	2
	71	0	0	0	0	0	0	0	6	1	0	1	1	0	9	9
	72	0	2	0	0	0	0	1	1	0	0	0	0	2	2	4
	73	1	0	0	0	0	0	0	0	1	1	0	0	1	2	3
	74	0	0	0	0	0	0	0	1	0	1	0	0	0	2	2
	75	0	0	0	0	0	0	1	0	0	0	0	0	0	1	1
	76	0	0	0	0	0	0	0	0	0	0	0	0	0	0	0
	77	0	0	0	0	0	0	2	0	0	0	0	0	0	2	2
	78	0	0	0	0	0	0	0	1	1	0	0	0	0	2	2
	79	0	0	3	0	0	0	1	0	0	0	0	0	3	1	4
	80	0	0	0	0	0	0	4	0	0	0	0	0	0	4	4
	81	0	0	0	0	0	0	0	0	0	0	0	0	0	0	0
	82	0	0	0	0	0	0	0	0	0	0	0	0	0	0	0
	83	0	0	0	0	0	0	0	0	4	0	0	0	0	4	4
	84	0	0	0	0	0	0	0	1	0	0	0	0	0	1	1
	85	0	0	0	0	0	0	0	0	1	0	0	0	0	1	1
	86	0	0	0	0	0	0	0	0	0	0	0	0	0	0	0
	87	0	0	0	0	0	0	1	1	5	0	0	0	0	7	7
	88	0	0	0	1	0	0	0	0	0	0	0	0	1	0	1
	89	0	0	20	0	0	0	0	0	0	0	0	0	20	0	20
	90	0	3	1	0	0	0	0	0	0	0	0	0	4	0	4
	91	1	0	0	0	3	0	0	0	0	0	0	0	4	0	4
	92	0	0	1	0	0	0	0	0	0	0	0	0	1	0	1
	93	0	0	0	0	0	0	0	0	0	0	0	0	0	0	0
	94	0	0	0	0	0	0	0	0	0	0	0	0	0	0	0
	95	0	0	0	0	0	0	0	0	0	0	0	0	0	0	0
	96	0	0	0	0	0	0	0	0	0	0	0	0	0	0	0
	97	0	0	0	0	0	1	0	0	0	0	0	0	1	0	1
	98	0	0	0	0	1	0	0	0	2	0	0	0	1	2	3
	99	0	0	0	0	1	1	0	0	0	0	1	0	2	1	3
	100	0	0	4	0	0	0	0	0	0	0	0	0	4	0	4
	101	0	1	1	0	0	0	0	0	0	0	0	0	2	0	2
	102	0	0	0	0	0	0	0	0	1	0	0	0	0	1	1
	103	0	0	0	0	0	0	0	1	0	0	0	0	0	1	1
	104	1	0	1	0	0	0	0	2	1	0	0	0	2	3	5
	105	0	0	0	0	0	0	1	0	0	0	0	0	0	1	1
	106	0	0	0	0	0	0	0	0	2	0	0	0	0	2	2
	107	0	0	0	0	0	0	1	4	1	0	0	0	0	6	6
	108	0	0	0	3	0	0	0	7	9	0	0	0	3	16	19
	109	0	1	103	2	1	0	0	0	0	0	0	0	107	0	107
	110	0	113	41	2	1	0	0	0	0	0	0	0	157	0	157
	111	6	0	2	0	0	0	1	0	0	0	0	0	8	1	9
	112	0	0	1	0	0	0	0	0	0	0	0	0	1	0	1
	113	0	0	0	0	0	0	6	0	4	0	0	0	0	10	10
	114	0	0	0	0	0	0	0	2	0	0	0	0	0	2	2
	115	0	0	0	0	0	0	0	0	0	0	0	0	0	0	0
	116	0	0	0	0	0	0	0	0	0	0	0	0	0	0	0
	117	0	0	0	0	0	0	0	0	0	0	0	0	0	0	0
	118	0	0	0	0	0	0	0	0	0	0	0	0	0	0	0
	119	0	0	0	0	0	0	0	0	0	0	0	0	0	0	0
	120	0	0	0	0	0	0	0	0	0	0	0	0	0	0	0
	121	0	0	0	0	0	0	1	0	0	0	0	0	0	1	1
	122	0	0	0	0	0	0	1	0	0	0	1	0	0	2	2
	123	0	0	0	0	0	0	0	6	1	0	0	0	0	7	7
	124	0	0	0	0	0	0	0	3	1	0	0	0	0	4	4
	125	0	0	0	0	0	0	0	2	1	0	0	0	0	3	3
	126	0	1	2	1	0	0	0	0	1	0	0	0	4	1	5
	127	0	0	1	0	1	0	0	0	3	2	0	0	2	5	7
	128	0	0	0	0	0	0	0	3	2	0	0	0	0	5	5
	129	0	0	0	0	0	0	2	0	0	0	0	0	0	2	2
	130	0	0	0	0	0	0	0	8	11	0	0	0	0	19	19
	131	0	0	0	0	0	0	0	2	2	0	0	0	0	4	4
	132	0	2	0	0	0	0	0	0	0	0	0	0	2	0	2
	133	1	0	0	0	0	0	0	1	0	0	0	0	1	1	2
	134	0	0	0	0	0	0	2	10	7	1	0	0	0	20	20
	135	0	1	1	0	0	0	0	1	0	0	0	0	2	1	3
	136	0	3	0	0	1	0	0	0	0	0	0	0	4	0	4
	137	0	0	4	0	1	0	1	5	0	0	0	0	5	6	11
	138	0	2	1	0	0	0	0	0	0	1	0	0	3	1	4
	139	0	5	11	2	0	0	0	0	0	0	0	0	18	0	18
	140	1	9	8	1	0	0	0	0	0	0	0	0	19	0	19
	141	1	18	0	0	1	0	0	1	0	2	0	0	20	3	23
	142	13	4	2	1	0	0	0	0	1	0	0	0	20	1	21
	143	1	15	28	3	0	0	2	3	0	0	0	0	47	5	52
	144	3	10	4	0	0	0	1	0	0	0	0	0	17	1	18
	145	0	0	1	0	0	0	0	0	0	0	0	0	1	0	1
	146	0	1	0	0	0	0	0	0	0	0	0	0	1	0	1
	147	1	0	0	0	0	0	0	0	0	0	0	0	1	0	1
	148	0	1	0	0	0	0	0	0	0	0	0	0	1	0	1
	149	0	0	0	0	0	0	0	0	0	0	0	0	0	0	0
	150	0	0	0	0	0	0	0	0	0	0	0	0	0	0	0
	151	0	0	0	0	0	0	0	0	0	0	0	0	0	0	0
	152	0	0	0	0	0	0	0	0	0	0	0	0	0	0	0
	153	0	0	0	0	0	0	0	3	16	1	3	0	0	23	23
	154	0	0	0	0	0	0	0	2	1	0	0	0	0	3	3
	155	0	0	1	0	0	0	0	1	0	1	0	0	1	2	3
	156	0	0	1	0	0	0	1	9	8	3	0	0	1	21	22
	157	0	0	0	0	0	0	0	4	0	0	0	0	0	4	4
	158	0	0	0	0	0	0	0	0	0	0	0	0	0	0	0
	159	0	0	0	0	0	0	0	0	0	0	0	0	0	0	0
	160	0	0	0	0	0	0	0	0	0	0	0	0	0	0	0
	161	0	0	0	0	0	0	0	0	1	0	0	0	0	1	1
	162	0	0	0	1	0	0	1	1	0	0	0	0	1	2	3
	163	0	1	0	0	0	0	27	11	3	1	0	0	1	42	43
	164	2	4	1	0	0	0	0	0	0	0	0	0	7	0	7
	165	0	1	0	0	1	0	0	0	0	0	0	0	2	0	2
	166	0	0	0	0	1	0	2	1	0	1	0	0	1	4	5
	167	0	0	2	0	0	0	0	2	0	0	0	0	2	2	4
	168	0	2	0	0	0	0	0	0	0	0	0	0	2	0	2
	169	3	3	10	0	0	0	0	0	0	0	0	0	16	0	16
	170	0	0	0	0	0	0	0	1	0	0	0	0	0	1	1
	171	0	1	0	0	0	0	0	2	0	1	0	0	1	3	4
	172	0	2	0	0	0	0	0	0	0	0	0	0	2	0	2
	173	0	0	0	0	0	0	0	2	0	0	0	0	0	2	2
	174	0	1	0	0	0	0	0	0	0	0	0	0	1	0	1
	175	0	0	0	0	0	0	0	0	0	0	0	0	0	0	0
	176	0	0	0	0	0	0	0	0	0	0	0	0	0	0	0
	177	0	0	1	0	0	0	0	0	0	0	0	0	1	0	1
	178	0	1	0	0	0	0	0	0	0	0	0	0	1	0	1
	179	0	2	0	0	0	0	0	1	0	0	0	0	2	1	3
	180	0	0	0	0	0	0	2	1	2	2	1	0	0	8	8
	181	0	2	0	0	0	1	0	1	0	0	0	0	3	1	4
	182	0	0	0	0	2	0	0	0	0	0	0	0	2	0	2
	183	0	0	0	0	1	0	0	0	0	0	0	0	1	0	1
	184	1	0	8	0	0	0	0	0	0	0	0	0	9	0	9
	185	2	24	14	0	0	0	0	0	0	0	0	0	40	0	40
	186	1	2	0	0	0	0	0	0	0	0	0	0	3	0	3
	187	1	0	0	0	0	0	0	0	0	0	0	0	1	0	1
	188	0	0	0	0	0	0	0	0	1	0	0	0	0	1	1
	189	0	0	0	0	0	0	0	1	0	0	0	0	0	1	1
	190	0	0	1	0	0	0	0	0	0	0	0	0	1	0	1
	191	0	0	0	0	0	0	0	0	0	0	0	0	0	0	0
	192	0	0	0	0	0	0	0	0	1	0	0	0	0	1	1
	193	0	0	0	1	0	0	0	0	1	0	0	0	1	1	2
	194	0	0	2	0	0	0	0	0	0	0	0	0	2	0	2
	195	0	0	1	0	0	0	0	4	0	0	0	0	1	4	5
	196	0	2	0	0	0	0	0	0	1	0	0	0	2	1	3
	197	0	8	12	0	0	0	0	0	0	0	0	0	20	0	20
	198	9	7	18	0	0	0	0	0	1	0	0	0	34	1	35
	199	0	1	0	0	0	0	0	1	0	0	0	0	1	1	2
	200	2	20	3	0	1	0	0	1	0	0	0	0	26	1	27
	201	0	1	0	0	0	0	1	1	7	0	1	0	1	10	11
	202	0	0	0	0	0	0	0	4	5	0	0	0	0	9	9
	203	0	0	0	0	0	0	0	1	0	0	0	0	0	1	1
	204	0	0	0	0	0	0	0	0	0	0	0	0	0	0	0
	205	0	0	0	0	0	0	0	0	0	0	0	0	0	0	0
	206	0	0	0	0	0	0	0	0	0	0	0	0	0	0	0
	207	0	0	0	0	0	0	0	0	0	0	0	0	0	0	0
	208	0	0	0	0	0	0	0	0	0	0	0	0	0	0	0
	209	0	0	0	0	0	0	0	0	0	0	0	0	0	0	0
	210	0	0	0	0	0	0	0	0	0	0	0	0	0	0	0
	211	0	0	0	0	0	0	0	0	0	0	0	0	0	0	0
	212	0	0	0	0	0	0	0	0	0	0	0	0	0	0	0
	213	0	0	0	0	0	0	0	0	0	0	0	0	0	0	0
	214	0	0	0	0	0	0	0	0	0	0	0	0	0	0	0
	215	0	0	0	0	0	0	1	1	7	0	0	0	0	9	9
	216	0	0	0	0	0	0	0	0	0	0	0	0	0	0	0
	217	0	0	0	0	0	0	0	0	1	0	0	0	0	1	1
	218	0	0	0	0	0	0	0	0	0	0	0	0	0	0	0
	219	0	1	2	0	0	0	0	3	0	0	0	0	3	3	6
	220	0	7	0	0	0	0	0	0	0	0	0	0	7	0	7
	221	0	0	0	0	0	0	0	0	0	0	0	0	0	0	0
	222	0	0	0	0	0	0	0	0	0	0	0	0	0	0	0
	223	0	0	0	0	0	0	0	0	0	0	0	0	0	0	0
	224	0	0	0	0	0	0	0	0	0	0	0	0	0	0	0
	225	1	0	0	0	0	0	0	0	0	0	0	0	1	0	1
	226	0	0	0	0	0	0	0	0	0	0	0	0	0	0	0
	227	0	0	0	0	0	0	0	0	0	0	0	0	0	0	0
	228	0	0	0	0	0	0	0	0	0	0	0	0	0	0	0
	229	0	0	0	0	0	0	0	0	0	0	0	0	0	0	0
	230	0	0	0	0	0	0	0	0	0	0	0	0	0	0	0
	231	0	0	1	0	0	0	0	3	3	0	0	0	1	6	7
	232	0	0	0	0	0	0	0	1	0	0	0	0	0	1	1
	233	0	0	0	0	0	0	0	0	0	0	0	0	0	0	0
	234	0	0	0	0	0	0	0	1	0	0	0	0	0	1	1
	235	0	0	0	0	0	0	0	0	0	0	0	0	0	0	0
	236	0	0	0	0	0	0	0	2	0	0	0	0	0	2	2
	237	0	0	0	0	0	0	0	1	0	0	0	0	0	1	1
	238	0	0	0	0	0	0	0	0	2	0	0	0	0	2	2
	239	0	0	0	0	0	0	0	1	0	0	0	0	0	1	1
	240	0	0	0	0	1	0	0	2	2	0	0	0	1	4	5
	241	0	0	10	0	0	0	1	1	0	0	0	0	10	2	12
	242	0	1	0	0	0	0	0	0	0	0	0	0	1	0	1
	243	0	0	0	0	0	0	0	0	0	0	0	0	0	0	0
	244	0	0	0	0	1	0	0	0	0	0	0	0	1	0	1
	245	0	0	0	0	0	0	0	0	0	0	0	0	0	0	0
	246	0	0	3	0	0	0	0	0	0	0	0	0	3	0	3
	247	0	0	0	0	0	0	0	0	0	0	0	0	0	0	0
	248	0	1	0	0	0	0	0	0	0	0	0	0	1	0	1
	249	0	0	0	0	0	0	0	0	1	2	0	0	0	3	3
	250	0	0	0	0	0	0	0	0	3	0	0	0	0	3	3
	251	0	0	0	0	0	0	0	4	0	0	0	0	0	4	4
	252	0	0	0	0	0	0	0	1	1	0	0	0	0	2	2
	253	0	0	0	0	0	0	0	0	0	0	0	0	0	0	0
	254	0	0	0	0	0	0	0	0	0	0	0	0	0	0	0
	255	0	0	0	0	0	0	0	0	0	0	0	0	0	0	0
	256	1	0	0	0	0	0	0	1	0	0	0	0	1	1	2
	257	0	0	0	0	0	0	0	0	0	0	0	0	0	0	0
	258	0	0	0	0	0	0	0	0	2	0	0	0	0	2	2
	259	0	0	0	0	0	0	0	1	3	1	0	0	0	5	5
	260	0	0	0	0	0	0	3	8	5	1	0	1	0	18	18
	261	0	0	0	0	0	0	1	1	9	0	0	0	0	11	11
	262	0	0	0	0	0	0	0	4	0	0	0	0	0	4	4
	263	0	0	0	0	0	0	0	0	0	0	0	0	0	0	0
	264	0	0	0	0	0	0	0	3	0	0	0	0	0	3	3
	265	0	0	0	0	0	0	3	18	5	0	0	0	0	26	26
	266	0	0	0	0	0	0	0	3	0	0	0	0	0	3	3
	267	0	0	0	0	0	0	0	0	0	0	0	0	0	0	0
	268	0	0	0	0	0	0	0	0	0	0	0	0	0	0	0
	269	0	0	0	0	0	0	0	0	0	0	0	0	0	0	0
	270	0	0	0	0	0	0	0	0	0	0	0	0	0	0	0
	271	0	0	0	0	0	0	0	0	0	0	0	0	0	0	0
	272	0	0	0	0	0	0	0	0	0	0	0	0	0	0	0
	273	0	0	0	0	0	0	0	0	0	0	0	0	0	0	0
	274	0	0	0	0	0	0	0	0	0	0	0	0	0	0	0
	275	0	0	0	0	0	0	0	0	0	0	0	0	0	0	0
	276	0	1	0	0	0	0	0	0	0	0	0	0	1	0	1
	277	0	0	0	0	0	0	0	0	0	0	0	0	0	0	0
	278	0	0	0	0	0	0	0	0	0	0	0	0	0	0	0
	279	0	0	0	0	0	0	0	0	0	0	0	0	0	0	0
	280	0	0	0	0	0	0	0	0	0	0	0	0	0	0	0
	281	0	0	0	0	0	0	0	0	0	0	0	0	0	0	0
	282	0	0	0	0	0	0	0	0	0	0	0	0	0	0	0
	283	0	0	0	0	0	0	0	0	1	0	0	0	0	1	1
	284	0	0	0	0	0	0	0	0	0	0	0	0	0	0	0
	285	0	0	0	0	0	0	0	0	0	0	0	0	0	0	0
	286	0	0	0	0	0	0	0	0	0	0	0	0	0	0	0
	287	0	0	0	0	0	0	0	0	0	0	0	0	0	0	0
	288	0	0	0	0	0	0	0	0	0	0	0	0	0	0	0
	289	0	0	0	0	0	0	0	0	0	0	0	0	0	0	0
	290	0	0	0	0	0	0	0	0	0	0	0	0	0	0	0
	291	0	0	0	0	0	0	0	0	0	0	0	0	0	0	0
	292	0	0	0	0	0	0	0	0	0	0	0	0	0	0	0
	293	0	0	0	0	0	0	0	0	0	0	0	0	0	0	0
	294	0	0	0	0	0	0	0	0	0	0	0	0	0	0	0
	295	0	0	0	0	0	0	0	0	0	0	0	0	0	0	0
	296	0	0	0	0	0	0	0	0	0	0	0	0	0	0	0
	297	0	0	0	0	0	0	0	0	0	0	0	0	0	0	0
	298	0	0	0	0	0	0	0	0	0	0	0	0	0	0	0
	299	0	0	0	0	0	0	0	0	0	0	0	0	0	0	0
	300	0	0	0	0	0	0	0	0	0	0	0	0	0	0	0
	301	0	0	0	0	0	0	0	0	0	0	0	0	0	0	0
	302	0	0	0	0	0	0	0	0	0	0	0	0	0	0	0
	303	0	0	0	0	0	0	0	0	0	0	0	0	0	0	0
	304	0	0	0	0	0	0	0	0	0	0	0	0	0	0	0
	305	0	0	1	0	0	0	0	0	0	0	0	0	1	0	1
	306	0	0	1	0	0	0	0	0	0	0	0	0	1	0	1
	307	0	0	2	0	0	0	0	0	0	0	0	0	2	0	2
	308	0	0	0	0	0	0	0	0	0	0	0	0	0	0	0
	309	0	0	0	0	0	0	0	0	0	0	0	0	0	0	0
	310	0	1	0	0	0	0	0	0	0	0	0	0	1	0	1
	311	1	0	0	0	0	0	0	0	0	0	0	0	1	0	1
	312	0	0	0	0	0	0	0	0	0	0	0	0	0	0	0
	313	1	5	0	0	0	0	0	0	0	0	0	0	6	0	6
	314	0	0	0	0	0	0	0	0	0	0	0	0	0	0	0
	315	0	2	0	0	0	0	0	0	0	0	0	0	2	0	2
	316	0	0	0	0	0	0	0	0	0	1	0	0	0	1	1
	317	1	0	0	0	0	0	0	0	0	0	0	0	1	0	1
	318	0	0	0	0	0	0	1	4	5	1	0	0	0	11	11
	319	0	1	2	1	0	2	0	3	5	0	0	0	6	8	14
	320	0	1	2	0	1	0	4	1	0	0	0	0	4	5	9
	321	0	1	2	2	0	0	1	2	0	0	0	0	5	3	8
	322	0	2	3	0	0	0	0	1	0	1	0	0	5	2	7
	323	0	3	0	0	0	0	0	0	0	0	0	0	3	0	3
	324	0	0	1	0	0	0	0	9	2	1	0	0	1	12	13
	325	0	0	0	0	0	0	0	2	1	0	0	0	0	3	3
	326	1	2	0	0	0	0	0	0	3	0	0	0	3	3	6
	327	0	1	3	0	0	1	0	0	0	0	0	0	5	0	5
	328	0	0	0	0	0	0	1	2	1	0	0	0	0	4	4
	329	2	1	1	0	0	0	2	0	0	0	0	0	4	2	6
	330	0	3	9	0	0	0	1	8	2	0	0	0	12	11	23
	331	0	2	4	0	0	0	0	0	0	0	0	0	6	0	6
	332	1	14	0	3	0	0	0	0	0	0	0	0	18	0	18
	333	0	1	0	0	0	1	0	1	0	0	0	0	2	1	3
	334	0	3	1	0	0	0	0	0	0	0	0	0	4	0	4
	335	0	2	2	0	0	0	0	0	0	0	0	0	4	0	4
	336	0	1	3	0	0	0	0	0	0	0	0	0	4	0	4
	337	0	2	1	1	2	0	0	0	0	0	0	0	6	0	6
	338	0	1	8	2	1	0	0	0	0	0	0	0	12	0	12
	339	1	3	1	1	0	0	0	0	0	0	0	0	6	0	6
	340	0	20	8	0	1	0	0	0	0	0	0	0	29	0	29
	341	4	22	0	2	2	0	0	0	0	0	0	0	30	0	30
	342	1	0	0	0	0	0	0	0	0	0	0	0	1	0	1
	343	0	0	0	0	0	0	0	0	0	0	0	0	0	0	0
	344	0	0	0	0	0	0	1	1	0	0	0	0	0	2	2
	345	0	0	0	0	0	0	0	0	0	0	0	0	0	0	0
	346	0	0	0	0	0	0	1	0	0	0	0	0	0	1	1
	347	0	0	0	0	0	0	0	0	0	0	0	0	0	0	0
	348	0	0	0	0	0	0	0	0	0	0	0	0	0	0	0
	349	0	0	0	0	0	0	0	0	0	0	0	0	0	0	0
	350	4	2	0	0	0	0	0	0	0	1	0	0	6	1	7
	351	0	0	0	0	0	1	0	0	0	0	0	0	1	0	1
	352	0	0	0	0	0	0	0	0	0	0	0	0	0	0	0
	353	0	0	0	0	0	0	0	0	0	0	0	0	0	0	0
	354	0	0	5	0	0	0	0	0	0	0	0	0	5	0	5
	355	0	0	1	0	0	0	0	0	0	0	0	0	1	0	1
	356	0	0	0	0	0	0	0	0	0	0	0	0	0	0	0
	357	0	0	0	0	0	0	0	0	0	0	0	0	0	0	0
	358	0	0	0	0	0	0	0	0	0	0	0	0	0	0	0
	359	0	0	0	0	0	0	0	1	0	0	0	0	0	1	1
	360	0	1	0	0	0	0	0	0	0	1	0	0	1	1	2
	361	0	0	0	0	0	0	0	5	0	0	0	0	0	5	5
	362	0	1	6	0	0	0	8	4	24	0	0	0	7	36	43
	363	2	4	0	0	0	0	4	27	22	1	2	0	6	56	62
	364	1	2	0	0	0	0	3	1	1	0	0	0	3	5	8
	365	0	0	0	0	0	0	0	1	2	0	1	0	0	4	4
	366	1	0	4	0	0	2	0	0	1	0	0	0	7	1	8
	367	0	3	0	1	0	0	0	0	0	0	0	0	4	0	4
	368	0	2	12	0	0	0	0	0	0	0	0	0	14	0	14
	369	1	13	6	0	0	0	0	0	0	0	0	0	20	0	20
	370	2	3	0	0	0	0	0	0	0	0	0	0	5	0	5
	371	3	1	0	0	0	0	0	0	0	0	0	0	4	0	4
	372	0	0	0	0	0	0	0	0	0	0	0	0	0	0	0
	373	0	0	0	0	0	0	0	2	0	0	0	0	0	2	2
	374	0	1	1	0	1	0	0	0	0	0	0	0	3	0	3
	375	0	1	0	0	0	0	0	0	0	0	0	0	1	0	1
	376	0	0	0	0	0	0	0	8	3	0	0	0	0	11	11
	377	0	0	0	0	1	0	0	0	0	0	0	0	1	0	1
	378	0	0	0	1	0	0	0	0	0	0	0	0	1	0	1
	379	0	0	0	0	0	0	0	0	0	0	0	0	0	0	0
	380	0	0	0	0	0	0	0	1	0	0	0	0	0	1	1
	381	0	0	0	0	0	0	0	0	2	0	0	0	0	2	2
	382	0	0	0	0	0	0	0	0	0	0	0	0	0	0	0
	383	0	0	0	0	0	0	0	0	0	0	0	0	0	0	0
	384	0	0	0	0	0	0	0	0	0	0	0	0	0	0	0
	385	0	0	0	0	0	0	0	0	0	0	0	0	0	0	0
	386	0	1	0	0	0	0	0	0	0	0	0	0	1	0	1
	387	1	0	0	0	0	0	0	0	0	0	0	0	1	0	1
	388	0	0	3	0	0	0	0	0	0	0	0	0	3	0	3
	389	1	0	0	0	0	0	0	0	0	0	0	0	1	0	1
	390	0	0	2	0	0	1	0	0	0	0	0	0	3	0	3
	391	0	5	1	0	0	2	0	0	0	0	0	0	8	0	8
	392	0	0	0	0	0	0	0	0	0	0	0	0	0	0	0
	393	0	0	0	0	0	0	0	0	0	0	0	0	0	0	0
	394	0	0	0	0	0	0	0	0	0	0	0	0	0	0	0
	395	1	2	15	1	1	0	0	0	0	0	0	0	20	0	20
	396	0	1	0	0	0	0	0	0	0	0	0	0	1	0	1
	397	0	0	2	0	0	0	0	0	0	0	0	0	2	0	2
	398	0	6	0	0	0	0	0	0	0	0	0	0	6	0	6
	399	0	0	0	0	0	0	0	0	2	0	0	0	0	2	2
	400	0	1	0	0	0	0	0	0	1	0	0	0	1	1	2
	401	0	0	3	0	2	0	0	0	0	0	0	0	5	0	5
	402	0	0	5	0	2	0	0	0	0	0	0	0	7	0	7
	403	0	0	1	0	1	0	0	0	0	0	0	0	2	0	2
	404	0	1	0	1	1	0	0	0	0	0	0	0	3	0	3
	405	0	2	4	0	0	0	0	0	0	0	0	0	6	0	6
	406	3	4	6	0	0	0	1	0	0	0	0	0	13	1	14
	407	0	2	1	0	0	0	0	0	0	0	0	0	3	0	3
	408	0	4	0	0	0	0	0	0	0	0	0	0	4	0	4
	409	1	0	0	0	0	0	0	1	0	0	0	0	1	1	2
	410	1	1	0	0	0	0	0	0	2	0	0	0	2	2	4
	411	0	1	1	0	0	0	0	1	0	0	0	0	2	1	3
	412	0	0	0	0	0	0	0	0	0	0	0	0	0	0	0
	413	0	2	1	0	0	0	0	0	2	0	0	0	3	2	5
	414	0	0	0	0	0	0	0	1	3	0	0	0	0	4	4
	415	0	0	0	0	0	0	0	0	3	0	0	0	0	3	3
	416	0	0	0	0	0	0	0	3	9	0	0	0	0	12	12
	417	0	0	0	0	0	0	1	0	0	0	0	0	0	1	1
	418	0	2	0	0	4	0	4	0	0	0	0	0	6	4	10
	419	1	2	4	4	0	0	0	1	0	0	0	0	11	1	12
	420	0	1	9	0	0	0	0	0	1	0	0	0	10	1	11
	421	0	16	4	0	0	0	2	2	5	0	0	0	20	9	29
	422	0	0	0	0	0	0	0	3	0	0	0	0	0	3	3
	423	3	0	0	0	0	0	1	1	0	0	0	0	3	2	5
	424	0	0	0	0	0	0	0	0	2	0	0	0	0	2	2
	425	0	0	0	0	0	0	0	0	0	0	0	0	0	0	0
	426	1	0	0	0	0	0	0	0	0	0	0	0	1	0	1
	427	0	0	0	0	0	0	0	0	0	0	0	0	0	0	0
	428	0	0	0	0	0	0	0	0	0	0	0	0	0	0	0
	429	0	0	0	0	0	0	0	0	0	0	0	0	0	0	0
	430	0	0	1	0	0	0	0	1	0	0	0	0	1	1	2
	431	0	0	1	0	0	0	0	0	0	0	0	0	1	0	1
	432	0	0	0	0	0	1	0	0	0	0	0	0	1	0	1
	433	0	1	0	0	0	0	0	0	0	0	0	0	1	0	1
	434	0	0	0	0	0	0	0	0	0	0	0	0	0	0	0
	435	0	0	0	0	0	0	0	0	0	0	0	0	0	0	0
	436	0	0	0	0	0	0	0	0	2	0	0	0	0	2	2
	437	0	0	0	0	0	1	0	0	0	0	0	0	1	0	1
	438	0	3	0	1	1	0	0	0	0	0	0	0	5	0	5
	439	1	0	0	1	0	0	2	1	1	0	0	0	2	4	6
	440	0	1	3	1	0	1	0	0	0	0	0	0	6	0	6
	441	0	1	4	1	0	0	3	0	0	0	0	0	6	3	9
	442	0	0	0	0	0	0	0	0	0	0	0	0	0	0	0
	443	1	1	1	0	0	0	0	0	0	0	0	0	3	0	3
	444	0	0	0	0	0	0	0	0	0	0	0	0	0	0	0
	445	0	0	0	0	0	0	0	0	0	0	0	1	0	1	1
	446	0	0	0	0	0	0	0	0	1	0	0	0	0	1	1
	447	0	0	0	1	3	0	0	0	0	0	0	0	4	0	4
	448	0	0	1	3	2	0	0	0	0	0	0	0	6	0	6
	449	0	0	3	0	0	1	3	17	0	0	1	0	4	21	25
	450	0	25	5	0	0	0	3	0	0	0	0	0	30	3	33
	451	1	0	2	0	0	0	0	0	0	0	0	0	3	0	3
	452	1	9	8	0	0	0	0	0	0	0	0	0	18	0	18
	453	1	2	0	0	0	0	0	0	0	0	0	0	3	0	3
	454	2	2	0	0	1	0	0	0	0	0	0	0	5	0	5
	455	6	9	18	0	0	0	0	0	0	0	0	0	33	0	33
	456	2	5	12	0	1	0	0	0	0	0	0	0	20	0	20
	457	1	1	0	0	0	0	0	0	0	0	0	0	2	0	2
	458	0	0	0	0	1	0	1	0	10	2	0	0	1	13	14
	459	0	1	0	0	0	1	0	4	0	0	0	0	2	4	6
	460	1	9	0	0	0	0	2	0	0	0	0	0	10	2	12
	461	6	0	0	2	0	0	0	8	14	0	0	0	8	22	30
	462	2	0	3	0	0	0	0	4	1	0	0	0	5	5	10
	463	0	34	0	0	0	0	0	0	0	0	0	0	34	0	34
	464	1	0	0	0	0	0	0	0	0	0	0	0	1	0	1
	465	0	0	0	0	0	0	1	0	0	0	0	0	0	1	1
	466	0	0	1	0	0	1	0	0	0	0	0	0	2	0	2
	467	0	0	0	0	0	0	0	0	0	0	0	0	0	0	0
	468	0	0	0	0	0	0	0	0	0	0	0	0	0	0	0
	469	0	0	0	0	0	0	0	0	0	0	0	0	0	0	0
	470	0	0	0	0	0	0	0	0	1	0	0	0	0	1	1
	471	0	0	0	0	0	0	0	0	0	0	0	0	0	0	0
	472	0	1	0	0	0	0	0	0	0	0	0	0	1	0	1
	473	0	0	0	0	0	0	0	0	0	0	0	0	0	0	0
	474	0	0	0	0	0	0	0	0	0	0	0	0	0	0	0
	475	0	0	0	0	1	0	0	0	0	0	0	0	1	0	1
	476	0	0	0	0	0	0	0	0	1	0	0	0	0	1	1
	477	0	5	0	0	0	0	0	0	0	0	0	0	5	0	5
	478	0	0	0	0	0	0	0	0	1	0	1	0	0	2	2
	479	0	0	3	0	0	0	0	0	0	1	2	0	3	3	6
	480	0	1	1	0	0	0	0	0	3	0	0	0	2	3	5
	481	2	2	0	0	0	0	0	0	1	0	0	0	4	1	5
	482	0	0	0	3	0	0	0	1	1	0	1	0	3	3	6
	483	0	0	0	0	0	0	0	2	3	0	0	0	0	5	5
	484	0	3	0	0	0	1	2	4	5	0	0	0	4	11	15
	485	0	0	0	0	2	1	20	82	63	1	3	0	3	169	172
	486	0	0	0	2	1	0	4	17	0	1	0	1	3	23	26
	487	0	0	1	1	0	0	0	8	0	0	0	0	2	8	10
	488	1	67	2	4	4	0	1	0	1	0	0	0	78	2	80
	489	19	3	20	2	0	0	2	1	0	0	0	0	44	3	47
	490	0	5	16	0	0	0	0	0	0	0	0	0	21	0	21
	491	0	1	0	0	1	0	0	0	0	0	0	0	2	0	2
	492	1	0	4	0	0	0	0	0	0	0	0	0	5	0	5
	493	0	1	2	0	0	0	0	0	0	0	0	0	3	0	3
	494	1	2	0	0	0	1	0	0	0	0	0	0	4	0	4
	495	1	0	0	0	0	0	0	0	0	0	0	0	1	0	1
	496	0	0	0	0	0	0	0	0	0	0	0	0	0	0	0
	497	0	0	0	0	0	0	0	0	0	0	0	0	0	0	0
	498	0	0	0	0	0	0	0	0	0	0	0	0	0	0	0
	499	0	0	0	0	0	0	0	0	0	0	0	0	0	0	0
	500	0	1	0	0	0	0	0	0	0	0	0	0	1	0	1
	501	0	0	0	0	0	0	0	0	0	0	0	0	0	0	0
	502	0	0	0	0	1	0	0	0	0	0	0	0	1	0	1
	503	0	2	1	0	0	0	0	0	0	0	0	0	3	0	3
	504	1	2	1	0	0	0	0	0	0	0	0	0	4	0	4
	505	0	1	0	0	0	0	0	0	0	0	0	0	1	0	1
	506	0	0	0	0	0	0	0	0	0	0	0	0	0	0	0
	507	0	0	0	0	0	0	0	0	0	0	0	0	0	0	0
	508	0	0	0	0	0	0	0	0	0	0	0	0	0	0	0
	509	0	0	0	0	0	0	0	0	0	0	0	0	0	0	0
	510	0	0	0	0	0	0	0	0	0	0	0	0	0	0	0
	511	0	0	0	0	0	0	1	0	0	0	0	0	0	1	1
	512	0	0	0	0	0	0	0	0	0	0	0	0	0	0	0
	513	0	0	0	0	0	0	0	0	0	0	0	0	0	0	0
	514	0	1	1	0	0	0	0	0	0	0	0	0	2	0	2
	515	0	0	0	0	0	0	0	0	0	0	0	0	0	0	0
	516	0	3	0	0	0	0	0	0	0	0	0	0	3	0	3
	517	1	0	0	0	0	0	0	0	0	0	0	0	1	0	1
	518	1	2	0	0	0	1	0	0	0	0	0	0	4	0	4
	519	0	1	0	0	0	0	0	1	1	0	0	0	1	2	3
	520	0	0	0	0	0	0	0	0	0	0	0	0	0	0	0
	521	0	0	0	0	0	1	0	0	0	0	0	0	1	0	1
	522	0	0	0	0	0	0	0	0	0	0	0	0	0	0	0
	523	0	0	0	0	0	0	0	0	0	0	0	0	0	0	0
	524	0	0	0	0	0	0	0	0	0	0	0	0	0	0	0
	525	0	0	0	0	0	0	0	0	0	0	0	0	0	0	0
	526	0	0	0	0	0	0	0	0	0	0	0	0	0	0	0
	527	0	0	0	0	0	0	0	0	0	0	0	0	0	0	0
	528	0	0	0	0	0	0	0	0	0	0	0	0	0	0	0
	529	0	0	0	0	0	0	0	0	0	0	0	0	0	0	0
	530	0	0	0	0	0	0	0	0	0	0	0	0	0	0	0
	531	0	0	0	0	0	0	0	0	0	0	0	0	0	0	0
	532	0	0	0	0	0	0	0	0	0	0	0	0	0	0	0
	533	0	0	0	0	0	0	0	5	4	1	0	0	0	10	10
	534	0	0	0	0	0	0	0	2	1	0	0	0	0	3	3
	535	0	0	0	0	0	0	0	0	0	0	0	0	0	0	0
	536	0	0	0	0	0	0	0	0	0	0	0	0	0	0	0
	537	0	0	0	0	0	0	0	1	0	0	0	0	0	1	1
	538	0	0	0	0	0	0	0	0	4	0	0	0	0	4	4
	539	0	0	0	0	0	0	1	3	0	0	0	0	0	4	4
	540	0	0	0	0	0	0	0	1	0	1	0	0	0	2	2
	541	0	0	0	0	0	0	0	1	0	0	0	0	0	1	1
	542	0	0	0	0	0	0	1	0	8	0	0	1	0	10	10
	543	0	0	0	0	0	0	1	0	10	0	0	0	0	11	11
	544	0	0	0	0	0	0	0	0	0	0	0	0	0	0	0
	545	0	0	0	0	0	0	0	0	0	0	0	0	0	0	0
	546	0	0	0	0	0	0	0	0	0	0	0	0	0	0	0
	547	0	0	0	0	0	0	0	0	0	0	0	0	0	0	0
	548	0	0	0	0	0	0	0	0	0	0	0	0	0	0	0
	549	0	0	0	0	0	0	0	0	0	0	0	0	0	0	0
	550	0	0	0	0	0	0	0	0	0	0	0	0	0	0	0
	551	0	0	0	0	0	0	0	0	0	0	0	0	0	0	0
	552	0	2	0	0	0	0	0	0	0	0	0	0	2	0	2
	553	0	0	0	0	0	0	0	0	0	0	0	0	0	0	0
	554	0	0	1	0	0	0	0	0	3	0	0	0	1	3	4
	555	0	1	1	1	0	0	0	3	1	0	0	0	3	4	7
	556	0	0	0	0	0	0	0	1	0	0	0	0	0	1	1
	557	0	0	0	0	1	0	0	0	0	0	0	0	1	0	1
	558	0	0	1	0	0	0	0	0	0	0	0	0	1	0	1
	559	0	0	0	0	0	0	0	4	2	0	0	0	0	6	6
	560	0	0	0	0	0	0	1	0	0	0	0	0	0	1	1
	561	0	0	0	0	0	0	0	0	0	0	0	0	0	0	0
	562	0	0	0	0	0	0	0	1	1	0	0	0	0	2	2
	563	0	0	0	0	0	0	2	2	2	0	0	0	0	6	6
	564	0	0	0	0	0	0	2	2	3	0	0	1	0	8	8
	565	0	1	0	0	0	0	1	4	0	0	1	0	1	6	7
	566	0	0	0	0	0	0	1	1	0	0	0	0	0	2	2
	567	0	0	6	0	0	0	0	0	0	0	0	0	6	0	6
	568	0	1	0	0	0	0	0	0	0	0	0	0	1	0	1
	569	0	0	1	0	1	0	4	0	1	0	0	0	2	5	7
	570	0	0	1	0	0	0	0	1	4	1	0	0	1	6	7
	571	0	1	1	0	0	0	1	11	2	1	1	0	2	16	18
	572	0	1	4	0	0	0	0	0	0	0	0	0	5	0	5
	573	0	1	0	0	0	0	0	0	0	1	1	0	1	2	3
	574	0	0	0	0	0	0	0	0	3	0	0	0	0	3	3
	575	0	0	2	0	0	0	0	0	0	0	0	0	2	0	2
	576	0	1	5	0	0	1	0	0	0	0	0	0	7	0	7
	577	0	0	0	0	0	0	0	0	0	0	0	0	0	0	0
	578	3	1	1	0	0	0	0	0	0	0	0	0	5	0	5
	579	0	5	0	0	0	0	0	1	14	0	0	0	5	15	20
	580	2	15	1	0	0	1	0	7	5	0	0	0	19	12	31
	581	3	4	0	0	0	0	2	1	1	0	0	0	7	4	11
	582	1	0	0	0	0	0	0	3	1	0	0	0	1	4	5
	583	0	0	2	0	0	0	0	0	1	0	0	0	2	1	3
	584	0	0	1	0	0	0	0	0	0	0	0	0	1	0	1
	585	0	0	0	0	0	0	0	0	0	0	0	0	0	0	0
	586	1	0	0	0	1	0	0	0	0	0	0	0	2	0	2
	587	1	0	0	0	0	0	0	0	0	0	0	0	1	0	1
	588	0	0	0	0	0	0	0	0	0	0	0	0	0	0	0
	589	0	0	0	0	0	0	0	0	0	0	0	0	0	0	0
	590	0	0	0	0	0	0	0	0	0	0	0	0	0	0	0
	591	0	0	0	0	0	0	0	1	0	0	0	0	0	1	1
	592	0	0	0	0	0	0	0	1	0	0	0	0	0	1	1
	593	0	0	0	0	0	0	0	0	1	0	0	0	0	1	1
	594	0	1	0	0	0	0	0	0	0	0	0	0	1	0	1
	595	3	6	0	0	0	0	0	1	2	0	0	0	9	3	12
	596	1	1	1	0	0	0	0	2	1	0	0	0	3	3	6
	597	0	0	0	0	0	0	2	3	2	0	0	0	0	7	7
	598	0	2	0	0	0	0	0	0	0	0	0	0	2	0	2
	599	0	0	0	0	0	0	0	0	0	0	0	0	0	0	0
	600	0	0	0	0	0	0	0	2	0	0	0	0	0	2	2
	601	0	1	1	0	0	0	0	1	1	0	0	0	2	2	4
	602	0	0	0	0	0	0	0	0	0	0	0	0	0	0	0
	603	0	0	0	0	0	0	0	7	4	0	0	0	0	11	11
	604	0	0	0	0	0	0	0	8	0	0	0	0	0	8	8
	605	0	0	0	0	0	0	0	0	0	0	0	0	0	0	0
	606	0	0	0	0	0	0	0	0	0	0	0	0	0	0	0
	607	0	0	0	0	0	0	0	0	0	0	0	0	0	0	0
	608	0	0	0	0	0	0	0	0	0	0	0	0	0	0	0
	609	0	0	0	0	0	0	0	0	0	0	0	0	0	0	0
	610	0	0	0	0	0	0	0	0	0	0	0	0	0	0	0
	611	0	0	0	0	0	0	0	0	0	0	0	0	0	0	0
	612	0	0	0	0	0	0	0	0	0	0	0	0	0	0	0
	613	0	0	0	0	0	0	0	0	0	0	0	0	0	0	0
	614	0	0	0	0	0	0	0	0	0	0	0	0	0	0	0
	615	0	0	0	0	0	0	0	0	0	0	0	0	0	0	0
	616	0	0	0	0	0	0	0	0	0	0	0	0	0	0	0
	617	0	0	0	0	0	0	0	0	0	0	0	0	0	0	0
	618	0	0	0	0	0	0	0	0	0	0	0	0	0	0	0
	619	0	0	0	0	0	0	0	0	0	0	0	0	0	0	0
	620	0	0	0	0	0	0	0	0	0	0	0	0	0	0	0
	621	0	0	0	0	0	0	0	0	0	0	0	0	0	0	0
	622	0	0	0	0	0	0	0	0	0	0	0	0	0	0	0
	623	0	0	0	0	0	0	0	0	0	0	0	0	0	0	0
	624	0	0	0	0	0	0	0	0	0	0	0	0	0	0	0
	625	0	0	0	0	0	0	0	0	0	0	0	0	0	0	0
	626	0	0	0	0	0	0	0	0	0	0	0	0	0	0	0
	627	0	0	0	0	0	0	0	0	0	0	0	0	0	0	0
	628	0	0	0	0	0	0	0	0	0	0	0	0	0	0	0
	629	0	0	0	0	0	0	1	0	0	0	1	0	0	2	2
	630	0	0	0	0	0	0	3	3	0	0	0	0	0	6	6
	631	0	0	0	0	0	0	0	10	2	0	0	0	0	12	12
	632	0	0	0	0	0	0	1	2	0	0	0	0	0	3	3
	633	0	0	0	0	0	0	0	0	0	0	0	0	0	0	0
	634	0	0	0	0	0	0	0	0	0	0	0	0	0	0	0
	635	0	0	0	0	0	0	2	2	0	0	1	0	0	5	5
	636	0	0	0	0	0	0	4	26	46	1	0	0	0	77	77
	637	0	1	1	0	0	0	1	1	1	0	0	1	2	4	6
	638	0	0	0	0	0	0	0	6	6	0	1	0	0	13	13
	639	0	0	4	0	0	0	0	4	2	0	0	0	4	6	10
	640	0	8	0	0	0	0	1	0	0	0	0	0	8	1	9
	641	0	1	0	0	0	0	0	0	0	0	0	0	1	0	1
	642	0	1	1	0	0	0	0	0	0	0	0	0	2	0	2
	643	0	0	0	0	0	0	0	8	0	0	0	0	0	8	8
	644	0	0	0	0	0	0	0	1	0	0	0	0	0	1	1
	645	0	0	0	0	0	0	0	0	0	0	0	0	0	0	0
	646	0	0	0	0	0	0	0	0	0	0	0	0	0	0	0
	647	0	0	0	0	0	0	0	0	0	1	0	0	0	1	1
	648	0	0	0	0	0	0	0	0	0	0	0	0	0	0	0
	649	0	0	0	0	0	1	0	0	0	1	0	0	1	1	2
	650	0	0	0	0	0	0	0	0	1	3	0	0	0	4	4
	651	0	0	0	0	0	0	0	10	1	0	0	0	0	11	11
	652	0	0	0	0	0	0	0	1	3	0	0	0	0	4	4
	653	0	0	0	0	0	0	0	1	1	0	0	0	0	2	2
	654	0	0	0	0	0	0	0	0	1	0	0	0	0	1	1
	655	0	0	0	0	0	0	0	0	0	0	0	0	0	0	0
	656	0	0	0	0	0	0	1	3	0	0	0	0	0	4	4
	657	0	0	0	0	0	0	0	0	0	0	0	0	0	0	0
	658	0	0	0	0	0	0	0	1	2	0	0	0	0	3	3
	659	0	0	0	0	0	0	0	3	0	0	0	0	0	3	3
	660	0	0	0	0	0	0	0	0	1	0	0	0	0	1	1
	661	0	0	0	0	0	0	0	0	0	0	0	0	0	0	0
	662	0	0	0	0	0	0	0	0	0	0	1	0	0	1	1
	663	0	0	0	0	0	0	0	0	0	0	0	0	0	0	0
	664	0	0	0	0	0	0	0	0	0	0	0	0	0	0	0
	665	0	0	0	0	0	0	0	0	0	0	0	0	0	0	0
	666	0	0	0	0	0	0	0	0	0	0	0	0	0	0	0
	667	0	0	0	0	0	0	0	0	0	0	0	0	0	0	0
	668	0	0	0	0	0	0	0	0	0	0	0	0	0	0	0
	669	0	0	0	0	0	0	0	0	1	0	0	0	0	1	1
	670	0	0	0	0	0	0	0	0	0	0	0	0	0	0	0
	671	0	0	0	0	0	0	0	0	0	0	0	0	0	0	0
	672	0	0	0	0	0	0	1	0	0	0	0	0	0	1	1
	673	0	0	0	0	0	0	0	2	0	1	0	0	0	3	3
	674	0	0	0	0	0	0	0	0	0	0	0	0	0	0	0
	675	0	1	3	0	0	0	0	0	0	0	0	0	4	0	4
	676	0	0	0	0	0	0	0	0	0	0	0	0	0	0	0
	677	0	0	0	0	0	0	0	0	0	0	0	0	0	0	0
	678	0	0	0	0	0	0	1	0	0	0	0	0	0	1	1
	679	0	0	0	0	0	0	0	0	0	0	0	0	0	0	0
	680	0	0	0	0	0	0	0	0	0	0	0	0	0	0	0
	681	0	0	0	0	0	0	0	0	0	0	0	0	0	0	0
	682	0	0	0	0	0	0	0	0	0	0	0	0	0	0	0
	683	0	0	0	0	0	0	0	0	0	0	0	0	0	0	0
	684	0	0	0	0	0	0	0	0	0	0	0	0	0	0	0
	685	0	0	0	0	0	0	0	0	0	0	0	0	0	0	0
	686	0	0	0	0	0	0	0	0	0	0	0	0	0	0	0
	687	0	0	0	0	0	0	0	0	0	0	0	0	0	0	0
	688	0	0	0	0	0	0	0	0	0	0	0	0	0	0	0
	689	0	0	0	0	0	0	0	0	0	0	0	0	0	0	0
	690	0	0	0	0	0	0	0	0	0	0	0	0	0	0	0
	691	0	0	0	0	0	0	0	0	0	0	0	0	0	0	0
	692	0	0	0	0	0	0	0	0	0	0	0	0	0	0	0
	693	0	0	0	0	0	0	0	0	0	0	0	0	0	0	0
	694	0	0	0	0	0	0	0	0	0	0	0	0	0	0	0
	695	0	0	0	0	0	0	0	0	0	0	0	0	0	0	0
	696	0	0	0	0	0	0	0	0	0	0	0	0	0	0	0
	697	0	0	0	0	0	0	0	0	0	0	0	0	0	0	0
	698	0	0	0	0	0	0	0	0	0	0	0	0	0	0	0
	699	7	4	2	0	0	0	1	0	0	0	0	0	13	1	14
	700	1	0	0	0	1	0	0	0	0	0	0	0	2	0	2
	701	0	0	0	1	0	0	0	0	0	0	0	0	1	0	1
	702	0	0	0	0	0	0	0	0	2	0	0	0	0	2	2
	703	0	1	1	0	0	0	0	0	1	0	0	0	2	1	3
	704	1	2	1	0	0	0	0	0	1	0	0	0	4	1	5
	705	0	5	3	0	0	0	0	0	0	0	0	0	8	0	8
	706	0	10	0	0	0	0	0	0	0	0	0	0	10	0	10
	707	1	5	0	0	0	0	0	0	0	0	0	0	6	0	6
	708	0	0	0	0	0	0	0	0	0	0	0	0	0	0	0
	709	0	0	0	0	0	0	0	1	0	0	0	0	0	1	1
	710	0	0	0	0	0	0	0	3	0	0	0	0	0	3	3
	711	0	0	0	0	0	0	0	0	1	0	0	0	0	1	1
	712	0	0	0	0	0	0	0	2	0	0	0	0	0	2	2
	713	0	0	0	0	0	0	1	0	0	0	0	0	0	1	1
	714	0	0	0	0	0	0	0	0	0	0	0	0	0	0	0
	715	0	1	0	0	0	0	0	0	0	0	0	0	1	0	1
	716	0	0	0	0	0	0	0	0	0	0	0	0	0	0	0
	717	0	0	0	0	0	0	0	0	3	0	0	0	0	3	3
	718	0	0	0	0	0	0	0	0	0	0	0	0	0	0	0
	719	0	0	0	0	0	0	0	0	0	0	0	0	0	0	0
	720	0	0	0	0	0	0	0	0	0	0	0	1	0	1	1
	721	0	0	0	0	0	0	0	0	3	0	0	0	0	3	3
	722	0	0	0	0	0	0	0	3	10	0	0	0	0	13	13
	723	0	0	0	0	0	0	0	2	1	0	1	0	0	4	4
	724	0	0	0	0	0	0	1	3	14	0	0	0	0	18	18
	725	0	0	0	0	0	0	3	8	2	0	0	0	0	13	13
	726	0	0	1	0	0	0	0	1	1	1	0	0	1	3	4
	727	0	0	0	0	0	0	0	0	0	0	0	0	0	0	0
	728	0	0	0	0	0	0	0	0	0	0	0	0	0	0	0
	729	0	0	0	0	0	0	1	3	0	0	0	0	0	4	4
	730	0	0	0	0	0	0	2	2	1	0	0	0	0	5	5
	731	0	0	0	0	0	0	0	0	0	0	0	0	0	0	0
	732	0	0	0	0	0	0	0	4	3	0	0	0	0	7	7
	733	0	0	0	0	0	0	0	0	0	0	0	0	0	0	0
	734	0	0	0	0	0	0	0	0	0	0	0	0	0	0	0
	735	0	0	0	0	0	0	0	0	0	0	0	0	0	0	0
	736	0	0	0	0	0	0	0	0	0	0	0	0	0	0	0
	737	0	0	0	0	0	0	0	0	0	0	0	0	0	0	0
	738	0	0	0	0	0	0	0	0	0	0	0	0	0	0	0
	739	0	0	1	0	0	0	0	3	0	0	0	0	1	3	4
	740	0	0	0	0	0	0	0	0	0	0	0	0	0	0	0
	741	0	0	0	0	0	0	0	0	1	0	0	0	0	1	1
	742	0	0	0	0	0	0	1	2	1	0	0	0	0	4	4
	743	0	0	0	0	0	0	0	0	0	0	0	0	0	0	0
	744	0	1	0	0	0	0	1	1	6	0	0	0	1	8	9
	745	0	0	1	0	0	0	0	1	0	1	0	0	1	2	3
	746	0	0	1	0	0	0	0	0	1	0	0	0	1	1	2
	747	0	0	0	0	0	0	0	4	2	0	0	0	0	6	6
	748	0	1	0	0	0	0	0	0	0	0	0	0	1	0	1
	749	0	0	6	2	0	0	0	0	0	0	0	0	8	0	8
	750	0	0	1	0	0	0	0	1	2	0	0	0	1	3	4
	751	0	1	12	0	0	1	0	1	0	0	0	0	14	1	15
	752	1	17	11	0	1	0	0	0	0	0	0	0	30	0	30
	753	4	11	2	0	1	0	0	0	0	0	0	0	18	0	18
	754	2	3	15	7	0	1	0	0	0	0	0	0	28	0	28
	755	0	9	12	1	0	0	0	1	0	0	0	0	22	1	23
	756	8	25	10	0	1	0	2	1	0	0	0	0	44	3	47
	757	12	7	18	0	0	2	0	0	0	0	0	0	39	0	39
	758	3	5	2	0	1	0	0	0	0	0	0	0	11	0	11
	759	1	2	6	0	0	0	0	0	0	0	0	0	9	0	9
	760	0	1	1	0	0	0	0	0	0	0	0	0	2	0	2
	761	3	4	0	0	0	0	0	0	0	0	0	0	7	0	7
	762	0	0	0	0	0	0	0	0	0	0	0	0	0	0	0
	763	0	0	3	0	0	0	0	0	0	0	0	0	3	0	3
	764	0	0	0	0	0	0	0	0	0	0	0	0	0	0	0
	765	0	0	0	0	0	0	0	0	0	0	0	0	0	0	0
	766	0	0	0	0	0	0	0	0	0	0	0	0	0	0	0
	767	0	0	0	0	0	0	0	0	0	0	0	0	0	0	0
	768	0	0	0	0	0	0	0	0	0	0	0	0	0	0	0
	769	0	0	0	0	0	0	0	0	0	0	0	0	0	0	0
	770	0	0	0	0	0	0	0	0	0	0	0	0	0	0	0
	771	0	0	0	0	0	0	0	0	2	0	0	0	0	2	2
	772	0	0	0	0	0	0	31	5	10	0	0	0	0	46	46
	773	0	0	0	0	0	0	3	23	1	0	0	0	0	27	27
	774	0	2	0	0	0	0	1	0	2	0	0	0	2	3	5
	775	0	0	0	0	0	0	0	0	0	0	0	0	0	0	0
	776	0	0	1	1	0	0	0	9	1	0	0	0	2	10	12
	777	0	0	0	0	0	0	0	1	0	0	0	0	0	1	1
	778	0	1	0	0	0	0	0	0	0	0	0	0	1	0	1
	779	0	0	0	0	0	0	0	0	0	0	0	0	0	0	0
	780	1	0	0	0	0	0	0	2	2	0	0	0	1	4	5
	781	0	0	0	1	0	1	0	0	0	0	0	0	2	0	2
	782	0	1	3	0	0	0	5	2	0	0	0	0	4	7	11
	783	3	1	1	0	3	0	0	0	0	0	0	0	8	0	8
	784	0	3	0	0	0	0	0	0	0	0	0	0	3	0	3
	785	1	8	0	0	0	0	0	0	0	0	0	0	9	0	9
	786	0	0	0	0	0	0	0	0	0	0	0	0	0	0	0
	787	0	0	0	0	0	0	0	0	0	0	0	0	0	0	0
	788	0	0	0	0	0	0	0	0	0	0	0	0	0	0	0
	789	0	0	0	0	0	0	0	0	0	0	0	0	0	0	0
	790	0	0	0	0	0	0	0	0	0	0	0	0	0	0	0
	791	0	0	0	0	0	0	0	3	1	1	0	0	0	5	5
	792	0	0	0	0	0	0	0	4	26	0	1	0	0	31	31
	793	0	0	0	0	0	0	1	1	0	0	0	2	0	4	4
	794	2	4	2	0	0	0	0	0	2	0	1	0	8	3	11
	795	0	0	0	0	0	0	0	7	4	0	3	0	0	14	14
	796	1	11	0	1	0	0	2	3	1	0	0	0	13	6	19
	797	3	0	45	1	0	0	1	3	0	1	0	0	49	5	54
	798	0	8	4	0	1	0	0	3	0	0	0	0	13	3	16
	799	0	0	0	0	0	0	0	0	0	0	1	0	0	1	1
	800	0	0	0	0	0	0	6	12	2	0	0	0	0	20	20
	801	0	0	0	0	0	0	21	3	9	0	0	0	0	33	33
	802	0	0	0	0	0	0	0	0	1	0	0	0	0	1	1
	803	0	0	0	0	0	0	1	2	0	0	0	0	0	3	3
	804	0	0	0	0	0	0	0	0	0	0	0	0	0	0	0
	805	0	0	0	0	0	0	0	0	0	0	0	0	0	0	0
	806	0	0	0	0	0	0	0	0	0	0	0	0	0	0	0
	807	0	0	0	0	0	0	0	0	0	0	0	0	0	0	0
	808	0	0	0	0	0	0	0	0	0	0	0	0	0	0	0
	809	0	0	0	0	0	0	0	0	0	0	0	0	0	0	0
	810	0	0	0	0	0	0	0	0	0	0	0	0	0	0	0
	811	0	0	0	0	0	0	0	0	0	0	0	0	0	0	0
	812	0	0	0	0	0	0	0	0	0	0	0	0	0	0	0
	813	0	0	0	0	0	0	0	0	1	0	0	0	0	1	1
	814	0	0	0	0	0	0	0	0	3	0	0	0	0	3	3
	815	0	0	0	0	0	0	0	0	0	0	0	0	0	0	0
	816	0	3	2	0	0	0	1	0	1	0	0	0	5	2	7
	817	0	0	0	0	0	0	0	0	0	0	0	0	0	0	0
	818	0	0	0	0	0	0	0	0	2	0	0	0	0	2	2
	819	0	0	1	0	0	0	0	2	0	0	0	0	1	2	3
	820	0	0	1	0	0	0	0	2	1	0	0	0	1	3	4
	821	1	0	0	0	0	0	0	0	0	0	0	0	1	0	1
	822	0	0	0	0	1	1	0	0	0	0	0	0	2	0	2
	823	0	1	6	2	4	6	0	1	1	0	0	1	19	3	22
	824	0	3	2	0	1	0	0	2	0	0	1	0	6	3	9
	825	1	12	59	2	0	0	0	0	0	0	0	0	74	0	74
	826	2	2	3	0	0	0	0	0	0	0	0	0	7	0	7
	827	3	18	10	1	0	0	0	0	0	0	0	0	32	0	32
	828	1	1	0	0	0	0	0	0	0	0	0	0	2	0	2
	829	1	1	2	0	0	0	0	0	0	0	0	0	4	0	4
	830	0	0	0	0	0	0	0	0	0	0	0	0	0	0	0
	831	0	0	0	0	0	0	0	0	0	0	0	0	0	0	0
	832	0	0	0	0	0	0	0	0	0	0	0	0	0	0	0
	833	0	0	0	0	0	0	0	1	0	0	0	0	0	1	1
	834	0	0	0	0	0	0	0	1	0	0	0	0	0	1	1
	835	0	0	0	0	0	0	0	1	0	0	0	0	0	1	1
	836	0	0	0	0	0	0	0	0	0	0	0	0	0	0	0
	837	0	0	0	1	0	0	0	3	0	0	0	0	1	3	4
	838	0	0	0	0	0	0	1	1	0	0	0	0	0	2	2
	839	0	0	0	0	0	0	0	0	0	0	0	0	0	0	0
	840	0	0	0	0	0	0	0	0	0	0	0	0	0	0	0
	841	0	0	0	0	0	0	0	0	1	0	0	0	0	1	1
	842	0	0	0	0	0	0	1	12	1	0	0	0	0	14	14
	843	0	0	0	0	0	0	2	0	0	0	0	0	0	2	2
	844	0	0	0	0	0	0	1	0	0	0	0	0	0	1	1
	845	0	0	0	0	0	0	0	0	2	0	0	0	0	2	2
	846	0	0	0	0	0	0	0	0	0	0	0	0	0	0	0
	847	0	0	0	0	0	0	0	0	0	0	1	1	0	2	2
	848	0	0	0	0	0	0	0	1	2	1	0	1	0	5	5
	849	0	0	0	0	0	0	0	3	2	1	0	0	0	6	6
	850	0	0	0	0	0	0	0	1	0	0	1	0	0	2	2
	851	0	1	1	0	0	0	0	1	0	0	0	0	2	1	3
	852	0	0	0	0	0	0	0	1	0	0	0	0	0	1	1
	853	0	0	0	0	0	0	0	0	1	0	0	0	0	1	1
	854	0	0	0	0	0	0	1	2	0	0	0	1	0	4	4
	855	0	0	0	0	0	0	0	0	0	0	0	0	0	0	0
	856	0	0	0	0	0	0	0	0	0	0	0	0	0	0	0
	857	0	0	0	0	0	0	0	0	0	1	1	0	0	2	2
	858	0	0	3	0	0	0	0	0	0	0	0	0	3	0	3
	859	0	0	0	0	0	0	0	0	0	0	0	0	0	0	0
	860	0	0	0	0	0	0	0	1	0	0	0	0	0	1	1
	861	0	0	0	0	0	0	0	0	0	0	0	0	0	0	0
	862	0	0	0	0	0	0	0	0	0	0	0	2	0	2	2
	863	0	0	0	0	0	0	0	4	0	0	0	0	0	4	4
	864	0	0	0	0	0	0	0	0	1	0	0	0	0	1	1
	865	0	0	0	0	0	0	0	0	1	0	0	0	0	1	1
	866	0	0	1	0	0	0	0	0	0	0	0	0	1	0	1
	867	0	0	0	0	0	0	1	0	0	0	0	0	0	1	1
	868	1	0	0	0	0	0	0	0	0	0	0	0	1	0	1
	869	0	0	0	0	0	0	0	0	0	0	0	0	0	0	0
	870	0	0	0	0	0	0	0	0	0	0	0	0	0	0	0
	871	0	0	0	0	0	0	0	0	0	0	0	0	0	0	0
	872	0	0	0	0	0	0	0	0	0	0	0	0	0	0	0
	873	0	0	0	0	0	0	0	0	0	1	0	0	0	1	1
	874	0	0	0	0	0	0	0	1	1	0	0	0	0	2	2
	875	0	0	0	0	0	0	0	0	0	0	0	0	0	0	0
	876	0	0	0	0	0	0	0	1	1	0	0	0	0	2	2
	877	0	0	0	0	0	0	1	0	1	0	0	0	0	2	2
	878	0	0	0	0	0	0	0	1	1	0	0	0	0	2	2
	879	0	0	0	0	0	0	0	0	0	0	0	0	0	0	0
	880	0	0	0	0	0	0	0	0	0	0	0	0	0	0	0
	881	0	0	0	0	0	0	0	0	0	0	0	0	0	0	0
	882	0	0	0	0	0	0	0	0	1	0	0	0	0	1	1
	883	0	0	0	0	0	0	0	0	0	0	0	0	0	0	0
	884	0	0	0	0	0	0	0	0	0	0	0	0	0	0	0
	885	0	0	0	0	0	0	0	1	1	0	0	0	0	2	2
	886	0	0	0	0	0	0	0	0	0	0	0	0	0	0	0
	887	0	0	0	0	0	0	0	0	0	0	0	0	0	0	0
	888	0	0	0	0	0	0	0	0	0	0	0	0	0	0	0
	889	0	1	0	0	0	0	0	0	0	0	0	0	1	0	1
	890	0	1	1	0	0	0	0	0	0	0	0	0	2	0	2
	891	0	0	0	0	0	0	0	0	0	0	0	0	0	0	0
	892	0	0	0	0	0	0	0	0	0	0	0	0	0	0	0
	893	0	0	0	0	0	0	0	0	0	0	0	0	0	0	0
	894	0	0	0	0	0	0	0	0	0	0	0	0	0	0	0
	895	0	0	0	0	0	0	0	0	0	0	0	0	0	0	0
	896	0	0	0	0	0	0	0	0	0	0	0	0	0	0	0
	897	0	0	0	0	0	0	0	0	0	0	0	0	0	0	0
	898	0	0	0	0	0	0	0	0	0	0	0	0	0	0	0
	899	0	0	0	0	0	0	0	0	0	0	0	0	0	0	0
	900	0	0	0	0	0	0	0	0	0	0	0	0	0	0	0
	901	0	0	0	0	0	0	0	0	0	0	0	0	0	0	0
	902	0	0	0	0	0	0	0	0	0	0	0	0	0	0	0
	903	0	0	0	0	0	0	0	0	0	0	0	0	0	0	0
	904	0	0	0	0	0	0	0	0	0	0	0	0	0	0	0
	905	0	0	0	0	0	0	0	0	0	0	0	0	0	0	0
	906	0	0	0	0	0	0	0	0	0	0	0	0	0	0	0
	907	0	0	0	0	0	0	0	0	0	0	0	0	0	0	0
	908	0	0	0	0	0	1	0	0	2	0	0	0	1	2	3
	909	0	0	0	0	1	0	0	5	0	0	0	0	1	5	6
	910	0	1	0	0	0	0	0	1	0	0	0	1	1	2	3
	911	0	0	1	0	0	0	0	0	0	0	0	0	1	0	1
	912	0	3	1	0	0	0	0	0	0	1	0	1	4	2	6
	913	0	0	0	0	0	0	0	0	0	0	0	0	0	0	0
	914	0	0	1	0	0	0	0	0	0	0	0	1	1	1	2
	915	0	0	0	0	0	0	0	0	0	0	0	0	0	0	0
	916	0	0	0	0	0	0	0	0	0	0	0	0	0	0	0
	917	0	1	0	0	0	0	0	0	0	0	0	0	1	0	1
	918	0	1	0	0	0	0	1	0	1	0	0	0	1	2	3
	919	1	2	0	0	0	0	0	0	0	0	0	0	3	0	3
	920	0	3	2	0	0	0	0	0	0	0	0	0	5	0	5
	921	0	0	0	0	0	0	0	0	0	0	0	0	0	0	0
	922	0	0	0	0	0	0	0	0	0	0	0	0	0	0	0
	923	0	0	1	0	0	0	0	0	0	0	0	0	1	0	1
	924	0	0	0	0	0	0	0	0	0	0	0	0	0	0	0
	925	0	0	0	0	0	0	0	0	0	0	0	0	0	0	0
	926	0	0	0	0	0	0	0	0	0	0	0	0	0	0	0
	927	0	0	0	0	0	0	0	0	0	0	0	0	0	0	0
	928	0	0	0	0	0	0	0	0	0	0	0	0	0	0	0
	929	0	0	0	0	0	0	0	0	0	0	1	0	0	1	1
	930	0	0	0	0	0	0	0	0	0	0	0	0	0	0	0
	931	0	0	0	0	0	0	0	0	0	0	0	0	0	0	0
	932	0	0	0	0	0	0	0	0	0	0	0	0	0	0	0
	933	0	0	0	0	0	0	0	1	1	0	0	0	0	2	2
	934	1	0	0	0	0	0	0	0	0	0	0	0	1	0	1
	935	0	0	1	0	0	0	0	0	0	0	0	0	1	0	1
	936	0	0	0	0	0	0	0	1	3	0	1	0	0	5	5
	937	0	0	0	0	0	0	0	0	0	0	0	0	0	0	0
	938	0	0	3	0	0	0	0	0	2	0	0	0	3	2	5
	939	0	1	0	0	0	0	0	4	0	1	0	0	1	5	6
	940	2	0	0	0	0	0	0	1	0	0	0	0	2	1	3
	941	0	0	0	0	0	0	0	0	0	0	0	0	0	0	0
	942	0	1	0	0	0	0	0	1	0	0	0	0	1	1	2
	943	0	0	1	0	0	0	0	0	0	0	0	0	1	0	1
	944	0	0	0	0	0	0	0	1	0	0	0	0	0	1	1
	945	0	0	0	0	0	0	0	0	0	0	0	0	0	0	0
	946	0	0	0	0	0	0	0	0	0	0	0	0	0	0	0
	947	0	0	0	0	0	0	0	0	0	0	0	0	0	0	0
	948	0	1	0	0	0	0	0	0	1	0	0	0	1	1	2
	949	1	0	0	0	0	0	0	5	0	0	0	0	1	5	6
	950	0	0	1	0	0	0	0	0	0	0	0	0	1	0	1
	951	0	0	0	0	0	0	0	0	0	0	0	0	0	0	0
	952	0	0	0	0	0	0	0	0	0	0	0	0	0	0	0
	953	0	0	0	0	0	0	0	0	0	0	0	0	0	0	0
	954	0	0	0	0	0	0	0	0	0	1	0	0	0	1	1
	955	0	0	0	0	0	0	0	3	1	0	0	0	0	4	4
	956	0	0	0	0	0	0	3	2	4	0	1	0	0	10	10
	957	0	0	0	0	0	0	2	18	8	2	1	0	0	31	31
	958	0	0	0	0	0	0	0	2	3	1	1	0	0	7	7
	959	0	0	0	0	0	0	1	1	2	0	0	0	0	4	4
	960	0	0	0	0	0	0	1	0	0	0	0	0	0	1	1
	961	0	0	1	0	0	0	0	0	0	0	0	0	1	0	1
	962	0	0	0	0	0	0	0	0	0	0	0	0	0	0	0
	963	0	0	0	0	0	0	0	0	0	0	0	0	0	0	0
	964	0	0	0	0	0	0	0	0	0	0	0	0	0	0	0
	965	0	0	0	0	0	0	2	0	0	0	0	0	0	2	2
	966	0	0	0	0	0	0	0	0	0	0	0	0	0	0	0
	967	0	0	0	0	0	0	0	0	0	0	0	0	0	0	0
	968	0	0	0	0	0	0	0	0	0	0	0	0	0	0	0
	969	0	0	0	0	0	0	0	0	0	0	0	0	0	0	0
	970	0	0	0	0	0	0	0	0	0	0	0	0	0	0	0
	971	0	0	0	0	0	0	0	0	0	0	0	0	0	0	0
	972	0	0	0	0	0	0	0	0	0	0	0	0	0	0	0
	973	0	0	0	0	0	0	0	0	0	0	0	0	0	0	0
	974	0	0	0	0	0	0	0	0	0	0	0	0	0	0	0
	975	0	0	0	0	0	0	0	0	0	0	0	0	0	0	0
	976	0	0	0	0	0	0	0	0	0	0	0	0	0	0	0
	977	0	0	0	0	0	0	0	0	0	0	0	0	0	0	0
	978	0	0	0	0	0	0	0	1	0	0	0	0	0	1	1
	979	0	0	0	0	0	0	0	0	0	0	0	0	0	0	0
	980	0	0	1	0	0	1	0	0	0	0	0	0	2	0	2
	981	0	0	0	0	0	0	0	0	0	0	0	0	0	0	0
	982	0	1	0	0	0	0	0	0	0	0	0	0	1	0	1
	983	0	0	0	0	0	0	0	0	0	0	0	0	0	0	0
	984	0	0	0	0	0	0	0	0	0	0	0	0	0	0	0
	985	0	0	0	0	0	0	0	1	0	1	0	0	0	2	2
	986	0	1	0	0	0	0	0	0	0	0	0	0	1	0	1
	987	0	1	0	0	0	0	0	0	0	0	0	0	1	0	1
	988	0	0	2	0	0	0	0	0	0	0	0	0	2	0	2
	989	0	0	0	0	1	0	0	0	0	0	0	0	1	0	1
	990	0	0	0	0	0	0	0	0	0	0	0	0	0	0	0
	991	0	0	0	0	0	0	0	0	0	0	0	0	0	0	0
	992	0	0	0	0	0	0	0	0	0	0	0	0	0	0	0
	993	0	0	0	0	0	0	0	0	0	0	0	0	0	0	0
	994	0	0	0	0	0	0	0	0	0	0	0	0	0	0	0
	995	0	0	0	0	0	0	0	0	0	0	0	0	0	0	0
	996	0	0	0	0	0	0	0	0	0	0	0	0	0	0	0
	997	0	1	0	0	0	0	0	0	0	0	0	0	1	0	1
	998	0	0	0	0	0	0	0	0	0	0	0	0	0	0	0
	999	0	0	0	0	0	0	0	0	0	0	0	0	0	0	0
	1000	0	0	0	0	0	0	0	0	0	0	0	0	0	0	0
	1001	0	0	0	0	0	0	0	0	0	0	0	0	0	0	0
	1002	0	0	0	0	0	0	0	0	0	0	0	0	0	0	0
	1003	0	0	0	0	0	0	0	0	0	0	0	0	0	0	0
	1004	0	0	0	0	0	0	0	0	0	0	0	0	0	0	0
	1005	0	0	0	0	0	0	0	0	0	0	0	0	0	0	0
	1006	0	0	0	0	0	0	0	0	0	0	0	0	0	0	0
	1007	0	0	0	0	0	0	0	0	0	0	0	0	0	0	0
	1008	0	0	0	0	0	0	0	0	0	0	0	0	0	0	0
	1009	0	0	0	0	0	0	0	0	0	0	0	0	0	0	0
	1010	0	0	0	0	0	0	0	0	0	0	0	0	0	0	0
	1011	0	0	0	0	0	0	0	0	0	0	0	0	0	0	0
	1012	0	2	1	0	0	0	0	0	0	0	0	0	3	0	3
	1013	0	0	0	0	0	0	0	0	0	0	0	0	0	0	0
	1014	0	0	0	0	0	0	0	0	0	0	0	0	0	0	0
	1015	0	0	0	0	0	0	0	0	0	0	0	0	0	0	0
	1016	0	0	4	0	0	0	0	0	0	0	0	0	4	0	4
	1017	0	0	0	0	0	0	0	0	0	0	0	0	0	0	0
	1018	0	0	0	0	0	0	0	0	0	1	0	1	0	2	2
	1019	0	0	0	0	0	0	0	0	2	0	0	0	0	2	2
	1020	0	0	0	0	0	0	0	0	1	0	0	0	0	1	1
	1021	0	0	0	0	0	0	0	0	0	0	0	0	0	0	0
	1022	0	0	0	0	0	0	0	0	0	0	0	0	0	0	0
	1023	0	0	0	0	0	0	0	0	0	0	0	0	0	0	0
	1024	0	0	0	0	0	0	0	0	0	0	0	0	0	0	0
	1025	0	0	0	0	0	0	0	0	0	0	0	0	0	0	0
	1026	0	0	0	0	0	0	0	0	0	0	0	0	0	0	0
	1027	0	0	0	0	0	0	0	0	0	0	0	0	0	0	0
	1028	0	0	0	0	0	0	0	0	0	0	0	0	0	0	0
	1029	0	0	0	0	0	0	0	0	0	0	0	0	0	0	0
	1030	0	0	0	0	0	0	0	0	0	0	0	0	0	0	0
	1031	0	0	0	0	0	0	0	0	0	0	0	0	0	0	0
	1032	0	0	0	0	0	0	0	0	0	0	0	0	0	0	0
	1033	0	0	0	0	0	0	0	0	0	0	0	0	0	0	0
	1034	0	0	0	0	0	0	1	2	0	0	0	0	0	3	3
	1035	0	0	0	0	0	0	1	2	4	2	0	0	0	9	9
	1036	0	2	0	0	0	0	0	0	0	0	0	0	2	0	2
	1037	0	0	0	0	0	0	0	0	1	0	0	0	0	1	1
	1038	0	0	3	0	0	0	0	0	0	0	0	0	3	0	3
	1039	0	0	0	1	0	0	0	0	0	0	0	0	1	0	1
	1040	0	1	1	0	0	0	0	0	0	0	0	0	2	0	2
	1041	0	0	2	0	0	0	0	0	0	0	0	0	2	0	2
	1042	0	1	7	0	0	0	0	0	0	0	0	0	8	0	8
	1043	0	1	0	0	0	0	0	0	0	0	0	0	1	0	1
	1044	0	1	0	0	0	0	0	0	0	0	0	0	1	0	1
	1045	0	0	1	0	0	0	0	0	0	0	0	0	1	0	1
	1046	0	0	0	0	0	0	0	0	0	0	0	0	0	0	0
	1047	0	2	4	0	0	2	0	0	0	0	0	0	8	0	8
	1048	0	0	0	0	0	0	0	0	0	0	0	0	0	0	0
	1049	0	0	0	0	0	0	0	0	0	0	0	0	0	0	0
	1050	0	0	3	0	0	0	0	0	0	0	0	0	3	0	3
	1051	0	1	0	0	0	0	0	0	0	0	0	0	1	0	1
	1052	0	0	0	0	0	0	0	0	0	0	0	0	0	0	0
	1053	0	0	0	0	0	0	0	0	0	0	0	0	0	0	0
	1054	0	0	0	0	0	0	0	0	0	0	0	0	0	0	0
	1055	0	0	0	0	0	0	0	0	0	0	0	0	0	0	0
	1056	0	0	0	0	0	0	0	0	0	0	0	0	0	0	0
	1057	0	0	0	0	0	0	0	0	0	0	0	0	0	0	0
	1058	0	0	0	0	0	0	0	0	0	0	0	0	0	0	0
	1059	0	0	0	0	0	0	2	4	0	0	0	0	0	6	6
	1060	0	0	0	1	0	0	0	0	0	0	0	0	1	0	1
	1061	0	0	0	0	0	0	0	0	0	0	0	0	0	0	0
	1062	0	0	1	0	0	0	0	0	0	0	0	0	1	0	1
	1063	0	0	0	0	0	0	0	0	0	0	0	0	0	0	0
	1064	0	0	0	0	0	0	0	0	0	0	0	0	0	0	0
	1065	0	0	0	0	0	0	0	0	0	0	0	0	0	0	0
	1066	0	0	0	0	0	0	0	0	0	0	0	0	0	0	0
	1067	0	0	0	0	0	0	0	0	0	0	0	0	0	0	0
	1068	0	0	0	0	0	0	0	0	0	0	0	0	0	0	0
	1069	0	1	0	0	0	0	0	0	0	0	0	0	1	0	1
	1070	0	0	0	0	0	0	0	0	0	0	0	0	0	0	0
	1071	0	0	0	0	0	0	0	0	0	0	0	0	0	0	0
	1072	0	0	0	0	0	0	0	0	5	0	0	0	0	5	5
	1073	0	0	0	0	0	0	0	0	0	0	0	0	0	0	0
	1074	0	0	0	0	0	0	0	0	0	0	0	0	0	0	0
	1075	0	0	0	0	0	0	0	0	0	0	0	0	0	0	0
	1076	0	0	0	0	0	0	0	0	0	0	0	0	0	0	0
	1077	0	0	0	0	0	0	0	0	1	0	0	0	0	1	1
	1078	0	0	0	0	0	0	0	0	0	0	0	0	0	0	0
	1079	0	0	0	0	0	0	0	1	0	0	0	0	0	1	1
	1080	0	0	0	0	0	0	0	0	0	0	0	0	0	0	0
	1081	0	0	0	0	0	0	0	0	0	0	0	0	0	0	0
	1082	0	0	0	0	0	0	0	0	0	0	0	0	0	0	0
	1083	0	0	0	0	0	0	0	0	0	0	0	0	0	0	0
	1084	1	3	2	0	0	0	0	1	0	0	0	0	6	1	7
	1085	0	0	0	0	0	0	0	0	0	0	0	0	0	0	0
	1086	0	1	0	0	0	0	0	0	0	0	0	0	1	0	1
	1087	0	0	0	0	0	0	0	5	0	0	0	0	0	5	5
	1088	0	0	0	0	0	0	0	0	0	0	0	0	0	0	0
	1089	0	5	2	0	0	0	0	0	0	0	0	0	7	0	7
	1090	0	0	0	0	0	0	0	0	0	0	0	0	0	0	0
	1091	0	0	1	0	0	0	0	0	0	0	0	0	1	0	1
	1092	0	2	0	0	0	0	0	0	0	0	0	0	2	0	2
	1093	0	1	1	0	0	0	0	0	0	0	0	0	2	0	2
	1094	0	0	2	1	0	0	1	0	0	0	0	0	3	1	4
	1095	0	1	0	0	0	0	0	0	0	0	0	0	1	0	1
	1096	0	0	0	0	0	0	0	0	0	0	0	0	0	0	0
	1097	0	0	0	0	0	0	0	0	0	0	0	0	0	0	0
	1098	0	0	0	0	0	0	0	0	0	0	0	0	0	0	0
	1099	0	0	0	0	0	0	0	0	0	0	0	0	0	0	0
	1100	0	0	0	0	0	0	0	0	0	0	0	0	0	0	0
	1101	0	0	0	0	0	0	0	0	0	0	0	0	0	0	0
	1102	0	0	0	0	0	0	0	0	0	0	0	0	0	0	0
	1103	0	0	0	0	0	0	0	2	0	0	0	0	0	2	2
	1104	0	0	0	0	0	0	0	1	3	0	1	0	0	5	5
	1105	0	0	0	0	0	0	0	0	0	0	0	0	0	0	0
	1106	0	0	0	0	0	0	0	3	0	0	0	0	0	3	3
	1107	0	0	0	0	0	0	0	0	0	0	0	0	0	0	0
	1108	0	0	0	0	0	0	0	0	3	0	0	0	0	3	3
	1109	0	0	0	0	0	0	0	0	0	0	0	0	0	0	0
	1110	0	0	0	0	0	0	0	0	0	0	0	0	0	0	0
	1111	0	0	0	0	0	0	0	0	0	0	0	0	0	0	0
	1112	0	0	0	0	0	0	0	1	0	0	0	0	0	1	1
	1113	0	0	0	0	0	0	0	0	0	0	0	0	0	0	0
	1114	0	0	0	0	0	0	0	0	0	0	0	0	0	0	0
	1115	0	0	0	0	0	0	0	1	0	0	0	0	0	1	1
	1116	0	0	0	0	0	0	0	0	0	0	0	0	0	0	0
	1117	0	0	0	0	0	0	0	0	0	0	0	0	0	0	0
	1118	0	0	0	0	0	0	0	0	1	1	0	0	0	2	2
	1119	0	0	0	0	0	0	0	2	1	0	0	0	0	3	3
	1120	0	0	0	0	0	0	0	1	0	0	0	0	0	1	1
	1121	0	0	0	0	0	0	0	0	0	0	0	0	0	0	0
	1122	0	0	0	0	0	0	0	0	0	0	0	0	0	0	0
	1123	0	0	0	0	0	0	0	0	0	0	0	0	0	0	0
	1124	0	0	0	0	0	0	0	0	0	0	0	0	0	0	0
	1125	0	0	0	0	0	0	0	0	0	0	0	0	0	0	0
	1126	0	0	0	0	0	0	0	0	0	0	0	0	0	0	0
	1127	0	0	0	0	0	0	0	0	0	0	0	0	0	0	0
	1128	0	0	0	0	0	0	0	0	0	0	0	0	0	0	0
	1129	0	0	0	0	0	0	0	0	0	0	0	0	0	0	0
	1130	0	0	0	0	0	0	0	0	0	0	0	0	0	0	0
	1131	0	0	3	0	0	0	0	0	0	0	0	0	3	0	3
	1132	0	0	0	0	0	0	0	0	0	0	0	0	0	0	0
	1133	0	0	0	0	0	0	2	0	0	0	0	0	0	2	2
	1134	0	1	0	0	0	0	0	0	1	0	0	0	1	1	2
	1135	0	0	0	0	0	0	0	0	1	0	0	0	0	1	1
	1136	0	0	0	0	0	0	0	2	1	0	0	0	0	3	3
	1137	0	0	0	0	0	0	0	1	0	0	0	0	0	1	1
	1138	0	0	0	0	0	0	1	9	12	0	0	0	0	22	22
	1139	0	0	0	0	0	0	1	4	0	0	0	0	0	5	5
	1140	0	0	0	0	0	0	0	2	0	0	0	0	0	2	2
	1141	0	0	0	0	0	0	7	1	0	0	0	0	0	8	8
	1142	0	0	1	0	0	0	0	0	0	0	0	0	1	0	1
	1143	0	0	0	0	0	0	0	0	0	0	0	0	0	0	0
	1144	0	1	0	0	0	0	0	0	0	0	0	0	1	0	1
	1145	0	0	0	0	0	0	0	0	0	0	0	0	0	0	0
	1146	0	0	0	0	0	0	0	0	0	0	0	0	0	0	0
	1147	0	0	0	0	0	0	0	0	0	0	0	0	0	0	0
	1148	0	0	0	0	0	0	0	0	0	0	0	0	0	0	0
	1149	0	0	0	0	0	0	0	0	0	0	0	0	0	0	0
	1150	0	0	0	0	0	0	0	24	30	0	0	0	0	54	54
	1151	0	0	0	0	0	0	0	1	0	0	0	0	0	1	1
	1152	0	0	0	0	0	0	0	0	0	0	0	0	0	0	0
	1153	0	0	0	0	0	0	0	0	0	0	0	0	0	0	0
	1154	0	0	1	0	0	0	0	0	0	0	0	0	1	0	1
	1155	0	0	0	0	0	0	0	0	0	0	0	0	0	0	0
	1156	0	0	0	0	0	0	0	0	0	0	0	0	0	0	0
	1157	0	0	0	0	0	0	0	0	0	0	0	0	0	0	0
	1158	0	0	0	0	0	0	0	0	0	0	0	0	0	0	0
	1159	0	0	0	0	0	0	0	0	0	0	0	0	0	0	0
	1160	0	0	0	0	0	0	0	0	0	0	0	0	0	0	0
	1161	0	0	0	0	0	0	0	0	0	0	0	0	0	0	0
	1162	0	0	0	0	0	0	0	0	0	0	0	0	0	0	0
	1163	0	0	0	0	0	0	0	0	0	0	0	0	0	0	0
	1164	0	0	0	0	0	0	0	0	0	0	0	0	0	0	0
	1165	0	0	0	0	0	0	0	0	0	0	0	0	0	0	0
	1166	0	0	0	0	0	0	0	0	0	0	0	0	0	0	0
	1167	0	1	0	0	0	0	0	0	0	0	0	0	1	0	1
	1168	0	0	0	0	0	0	0	0	0	0	0	0	0	0	0
	1169	0	0	0	0	0	0	0	0	0	0	0	0	0	0	0
	1170	0	0	0	0	0	0	0	0	0	0	0	0	0	0	0
	1171	0	0	0	0	0	0	0	0	0	0	0	0	0	0	0
	1172	0	0	0	0	0	0	0	0	0	0	0	0	0	0	0
	1173	0	3	2	0	0	0	0	0	0	0	0	0	5	0	5
	1174	1	4	2	0	0	0	0	0	0	0	0	0	7	0	7
	1175	1	2	0	0	0	0	1	0	0	0	0	0	3	1	4
	1176	0	1	0	0	0	0	0	0	0	0	0	0	1	0	1
	1177	0	0	0	0	0	0	0	0	0	0	0	0	0	0	0
	1178	0	0	0	0	0	0	0	0	0	0	0	0	0	0	0
	1179	0	0	0	0	0	0	0	0	0	0	0	0	0	0	0
	1180	0	0	0	0	0	0	0	0	0	0	0	0	0	0	0
	1181	0	0	0	0	0	1	0	0	0	0	0	0	1	0	1
	1182	0	0	0	0	0	0	0	0	0	0	0	0	0	0	0
	1183	0	0	0	0	0	0	0	0	0	1	0	0	0	1	1
	1184	0	0	0	0	0	0	0	0	1	0	0	0	0	1	1
	1185	0	0	0	0	0	0	1	0	0	0	0	0	0	1	1
	1186	0	0	0	0	0	0	0	0	0	0	0	0	0	0	0
	1187	0	0	0	0	0	0	0	3	7	0	0	0	0	10	10
	1188	0	0	0	0	0	0	0	0	0	0	0	0	0	0	0
	1189	0	0	0	0	0	0	0	2	0	0	0	0	0	2	2
	1190	0	0	0	0	0	0	0	3	5	0	0	0	0	8	8
	1191	0	0	0	0	0	0	1	2	0	0	0	0	0	3	3
	1192	0	0	0	0	0	0	0	2	1	0	0	0	0	3	3
	1193	0	0	0	0	0	0	2	0	1	0	0	0	0	3	3
	1194	0	0	0	0	1	0	0	0	0	0	0	0	1	0	1
	1195	0	0	0	0	0	0	0	0	0	0	0	0	0	0	0
	1196	0	0	2	0	0	0	0	1	2	0	0	0	2	3	5
	1197	0	4	0	0	1	0	0	0	0	0	0	0	5	0	5
	1198	0	0	0	1	0	0	0	0	0	0	0	0	1	0	1
	1199	0	1	18	0	0	0	1	2	5	0	0	0	19	8	27
	1200	0	7	0	0	0	0	0	0	0	0	0	0	7	0	7
	1201	3	0	0	0	0	0	0	0	0	0	0	0	3	0	3
	1202	0	0	13	1	0	0	0	0	0	0	0	0	14	0	14
	1203	0	1	0	0	0	0	0	1	0	0	0	0	1	1	2
	1204	0	0	1	0	0	0	0	0	1	0	0	0	1	1	2
	1205	0	2	0	0	0	0	0	0	0	0	0	0	2	0	2
	1206	0	0	0	0	0	0	0	0	0	0	0	0	0	0	0
	1207	0	1	0	0	0	0	0	0	0	0	0	0	1	0	1
	1208	0	0	1	0	0	0	0	0	0	0	0	0	1	0	1
	1209	0	0	0	0	0	0	0	0	0	0	0	0	0	0	0
	1210	0	1	3	1	0	0	1	0	0	0	0	0	5	1	6
	1211	0	2	1	0	0	0	0	0	0	0	0	0	3	0	3
	1212	0	0	0	0	0	0	0	0	0	0	0	0	0	0	0
	1213	0	0	0	0	0	0	0	0	0	0	0	0	0	0	0
	1214	0	1	1	1	0	0	0	0	0	0	0	0	3	0	3
	1215	0	1	0	0	0	0	0	0	0	0	0	0	1	0	1
	1216	0	1	0	0	0	0	0	0	1	0	0	0	1	1	2
	1217	0	0	0	0	1	0	0	0	0	0	0	0	1	0	1
	1218	0	0	0	0	0	0	0	1	0	0	0	0	0	1	1
	1219	0	1	1	0	0	0	1	2	3	0	0	0	2	6	8
	1220	0	0	0	0	0	1	0	0	0	0	0	0	1	0	1
	1221	1	0	6	0	1	0	0	0	0	0	0	0	8	0	8
	1222	0	1	1	0	0	0	0	0	0	0	0	0	2	0	2
	1223	0	2	21	0	0	0	0	0	0	0	0	0	23	0	23
	1224	1	15	1	0	0	0	1	0	0	0	0	0	17	1	18
	1225	2	2	0	0	0	0	0	0	3	0	0	0	4	3	7
	1226	0	3	0	0	0	0	0	0	0	0	0	0	3	0	3
	1227	0	0	0	0	0	0	0	0	0	0	0	0	0	0	0
	1228	0	0	0	0	0	0	0	0	0	0	0	0	0	0	0
	1229	0	0	0	0	0	0	0	2	2	0	0	0	0	4	4
	1230	0	3	0	0	0	0	0	1	1	0	0	0	3	2	5
	1231	0	0	0	0	0	0	0	1	0	0	0	0	0	1	1
	1232	0	0	0	0	0	0	1	1	1	0	0	0	0	3	3
	1233	0	0	0	0	0	0	0	0	0	0	0	0	0	0	0
	1234	0	0	0	0	0	0	0	0	3	0	0	0	0	3	3
	1235	0	0	0	0	0	0	0	0	0	0	0	0	0	0	0
	1236	0	0	0	0	0	0	0	1	0	0	0	0	0	1	1
	1237	0	0	0	0	1	0	6	10	7	0	0	0	1	23	24
	1238	0	0	0	1	0	0	0	0	1	0	0	0	1	1	2
	1239	0	0	24	1	0	0	0	2	2	0	0	0	25	4	29
	1240	0	14	0	0	0	0	1	0	0	0	0	0	14	1	15
	1241	5	1	0	0	0	0	0	1	0	1	0	0	6	2	8
	1242	0	1	0	0	0	0	0	0	0	0	0	0	1	0	1
	1243	0	0	3	0	0	0	0	0	0	2	0	0	3	2	5
	1244	0	0	0	0	0	0	0	2	24	0	2	1	0	29	29
	1245	0	0	0	1	0	0	1	2	0	0	0	0	1	3	4
	1246	0	0	3	0	0	0	3	2	3	0	0	0	3	8	11
	1247	0	0	0	0	0	0	0	1	0	0	0	0	0	1	1
	1248	0	0	0	0	0	0	1	1	4	0	0	0	0	6	6
	1249	0	0	1	0	0	0	1	3	3	1	0	0	1	8	9
	1250	0	0	0	0	0	0	2	27	29	1	1	0	0	60	60
	1251	0	0	0	0	0	0	0	0	0	0	0	2	0	2	2
	1252	0	0	0	0	0	0	0	0	0	1	1	0	0	2	2
	1253	1	0	4	0	0	0	1	0	4	0	0	0	5	5	10
	1254	0	1	1	0	0	0	0	1	1	0	0	0	2	2	4
	1255	0	1	1	0	0	0	5	30	12	0	0	0	2	47	49
	1256	0	1	0	0	0	0	1	5	7	0	0	0	1	13	14
	1257	0	0	0	0	0	0	0	2	8	0	0	0	0	10	10
	1258	0	0	0	0	0	0	1	1	1	0	0	0	0	3	3
	1259	0	0	0	0	0	0	0	13	1	0	0	0	0	14	14
	1260	0	0	0	0	0	0	0	0	0	0	0	0	0	0	0
	1261	0	1	0	0	0	0	1	0	0	0	0	0	1	1	2
	1262	0	0	0	0	0	0	0	0	0	0	0	0	0	0	0
	1263	0	0	0	0	0	0	0	0	0	0	0	0	0	0	0
	1264	0	0	0	0	0	0	0	2	0	0	0	0	0	2	2
	1265	0	0	0	0	0	0	0	0	0	0	0	0	0	0	0
	1266	0	0	0	0	0	0	0	0	0	0	0	0	0	0	0
	1267	0	0	0	0	0	0	0	0	0	0	0	0	0	0	0
	1268	0	0	0	0	0	0	0	0	0	0	0	0	0	0	0
	1269	0	0	0	0	0	0	1	0	0	0	0	0	0	1	1
	1270	0	0	1	0	0	0	0	0	0	0	0	0	1	0	1
	1271	0	0	0	0	0	0	0	0	0	0	0	0	0	0	0
	1272	0	0	0	0	0	0	0	0	0	0	0	0	0	0	0
	1273	0	0	0	0	0	0	0	0	0	0	0	0	0	0	0
	1274	0	0	0	0	0	0	0	0	0	0	0	0	0	0	0
	1275	0	0	0	0	0	0	0	0	0	0	0	0	0	0	0
	1276	0	0	0	0	0	0	0	0	0	0	0	0	0	0	0
	1277	0	0	0	0	0	0	0	0	0	0	0	0	0	0	0
	1278	0	0	0	0	0	0	0	0	0	0	0	0	0	0	0
	1279	0	0	0	1	0	0	0	1	1	0	0	0	1	2	3
	1280	0	2	1	0	0	0	0	0	0	0	0	0	3	0	3
	1281	0	0	0	0	0	0	0	3	2	0	0	0	0	5	5
	1282	0	0	1	0	0	0	0	0	1	0	0	0	1	1	2
	1283	0	0	0	0	0	0	0	2	1	0	0	0	0	3	3
	1284	0	0	0	0	0	0	0	0	0	0	0	0	0	0	0
	1285	0	0	1	0	0	0	0	0	0	0	0	0	1	0	1
	1286	0	2	2	0	0	0	0	0	1	0	0	0	4	1	5
	1287	0	0	0	0	0	0	0	0	0	0	0	0	0	0	0
	1288	0	0	0	0	0	0	0	0	0	0	0	0	0	0	0
	1289	0	0	0	0	0	0	0	0	1	0	0	0	0	1	1
	1290	0	1	0	0	0	0	0	0	0	0	0	0	1	0	1
	1291	2	0	0	0	0	0	0	2	2	0	0	0	2	4	6
	1292	0	0	0	0	0	0	0	0	1	0	0	0	0	1	1
	1293	0	0	0	1	0	0	1	3	0	0	0	0	1	4	5
	1294	0	2	0	0	0	0	0	0	0	0	0	0	2	0	2
	1295	0	0	0	0	0	0	0	5	1	0	1	0	0	7	7
	1296	0	0	0	1	0	0	0	0	0	0	0	0	1	0	1
	1297	0	0	0	0	0	0	9	8	22	0	0	0	0	39	39
	1298	0	0	0	0	0	0	1	6	3	0	0	0	0	10	10
	1299	0	0	0	0	0	0	0	0	0	0	0	0	0	0	0
	1300	0	0	1	0	0	0	0	0	0	0	0	0	1	0	1
	1301	0	0	0	0	0	0	0	0	0	0	0	0	0	0	0
	1302	0	0	0	0	0	0	0	0	5	0	0	0	0	5	5
	1303	0	0	0	0	0	0	2	10	2	0	1	0	0	15	15
	1304	0	0	0	0	0	0	3	9	2	0	1	0	0	15	15
	1305	0	0	0	0	0	0	0	1	1	0	0	0	0	2	2
	1306	0	0	0	0	0	0	0	0	0	0	0	0	0	0	0
	1307	0	0	0	0	0	0	0	0	0	0	0	0	0	0	0
	1308	0	0	0	0	0	0	0	0	0	0	0	0	0	0	0
	1309	0	0	1	0	0	0	0	0	0	0	0	0	1	0	1
	1310	0	0	0	0	0	0	0	0	0	0	0	0	0	0	0
	1311	0	0	0	0	0	0	0	0	2	0	1	0	0	3	3
	1312	0	0	0	0	0	0	0	0	6	0	0	0	0	6	6
	1313	0	0	0	0	0	0	0	1	0	0	0	0	0	1	1
	1314	0	0	2	0	0	0	2	0	2	0	0	0	2	4	6
	1315	0	0	0	0	0	0	0	7	1	0	0	0	0	8	8
	1316	0	1	3	0	0	0	0	1	0	0	0	0	4	1	5
	1317	0	1	0	0	0	0	0	1	1	0	0	0	1	2	3
	1318	2	0	0	0	0	0	0	4	0	0	0	0	2	4	6
	1319	0	3	2	0	0	0	0	16	21	1	0	0	5	38	43
	1320	1	0	1	0	0	1	0	6	11	1	0	0	3	18	21
	1321	0	0	4	0	0	0	1	1	0	0	0	0	4	2	6
	1322	0	3	1	2	0	0	0	2	1	0	0	0	6	3	9
	1323	1	0	12	0	0	0	0	4	1	0	0	0	13	5	18
	1324	0	19	0	1	0	0	0	0	1	0	0	0	20	1	21
	1325	3	0	8	0	0	0	0	0	1	0	0	0	11	1	12
	1326	0	5	0	0	2	0	0	0	0	0	0	0	7	0	7
	1327	1	0	0	0	0	2	0	0	0	0	0	0	3	0	3
	1328	0	2	3	0	0	0	0	1	2	0	0	0	5	3	8
	1329	0	3	0	0	0	0	0	0	0	0	0	0	3	0	3
	1330	0	0	4	0	0	0	0	1	0	0	0	0	4	1	5
	1331	0	3	0	1	0	0	0	0	0	0	0	0	4	0	4
	1332	0	0	0	0	0	0	0	0	0	0	0	0	0	0	0
	1333	0	0	0	0	0	0	0	0	0	0	0	0	0	0	0
	1334	0	0	1	0	0	0	0	1	5	0	0	0	1	6	7
	1335	0	0	0	0	0	0	0	0	1	0	0	0	0	1	1
	1336	0	0	0	0	0	0	0	0	0	0	0	0	0	0	0
	1337	0	0	0	0	0	0	0	8	3	0	0	0	0	11	11
	1338	3	0	0	0	0	0	0	1	4	1	0	0	3	6	9
	1339	0	0	0	0	0	0	0	1	0	0	0	0	0	1	1
	1340	0	0	0	0	0	0	1	3	1	0	0	0	0	5	5
	1341	0	0	0	0	0	0	0	0	2	0	0	0	0	2	2
	1342	0	0	0	0	0	0	0	0	1	0	0	0	0	1	1
	1343	0	0	0	0	0	0	0	0	0	0	0	0	0	0	0
	1344	0	1	1	0	2	0	1	0	0	0	0	0	4	1	5
	1345	1	1	0	1	0	0	0	0	0	0	0	0	3	0	3
	1346	0	0	0	0	0	0	0	0	0	0	0	0	0	0	0
	1347	0	0	1	0	0	0	0	0	0	0	0	0	1	0	1
	1348	0	0	0	0	0	0	0	0	0	0	0	0	0	0	0
	1349	0	0	0	0	0	0	0	0	0	0	0	0	0	0	0
	1350	0	0	0	0	0	0	0	0	0	0	0	0	0	0	0
	1351	0	0	0	0	0	0	0	0	0	0	0	0	0	0	0
	1352	0	0	0	0	0	0	1	1	1	0	0	0	0	3	3
	1353	0	0	0	0	0	0	0	0	0	0	0	0	0	0	0
	1354	0	0	0	0	0	0	0	0	0	0	0	0	0	0	0
	1355	0	1	0	0	0	0	0	0	0	0	0	0	1	0	1
	1356	0	0	0	0	0	0	0	0	0	0	0	0	0	0	0
	1357	0	0	0	0	0	0	0	0	0	0	0	0	0	0	0
	1358	0	0	0	0	0	0	0	2	0	0	0	0	0	2	2
	1359	0	0	0	0	0	0	0	0	0	0	0	0	0	0	0
	1360	0	0	0	0	0	0	0	0	0	0	0	0	0	0	0
	1361	0	0	0	0	0	0	0	0	1	0	0	0	0	1	1
	1362	0	0	0	0	0	0	0	0	0	0	0	0	0	0	0
	1363	0	0	0	0	0	0	0	0	0	0	0	0	0	0	0
	1364	0	0	0	0	0	0	0	0	0	0	0	0	0	0	0
	1365	0	0	0	0	0	0	0	0	0	0	0	0	0	0	0
	1366	0	0	0	0	0	0	0	0	1	0	0	0	0	1	1
	1367	0	0	0	0	0	0	0	0	0	0	0	0	0	0	0
	1368	0	0	0	0	0	0	0	6	1	0	0	0	0	7	7
	1369	0	0	0	0	0	0	0	0	1	0	0	0	0	1	1
	1370	0	0	0	0	0	0	1	1	6	0	1	0	0	9	9
	1371	0	0	0	0	0	0	1	0	1	0	0	0	0	2	2
	1372	0	0	0	0	0	0	0	7	5	0	0	0	0	12	12
	1373	0	0	1	0	0	0	0	6	2	1	0	0	1	9	10
	1374	0	1	5	0	0	0	0	3	1	0	0	0	6	4	10
	1375	0	3	0	0	0	0	0	0	0	1	0	0	3	1	4
	1376	1	1	0	0	0	0	1	7	4	0	0	0	2	12	14
	1377	1	0	0	0	0	0	0	0	0	0	0	0	1	0	1
	1378	0	0	0	0	0	0	0	2	9	0	0	0	0	11	11
	1379	0	0	0	0	0	0	0	0	0	0	0	0	0	0	0
	1380	0	0	0	0	0	0	7	1	0	0	0	0	0	8	8
	1381	1	0	0	0	0	0	0	1	1	0	0	0	1	2	3
	1382	0	0	0	0	0	0	0	0	0	0	0	0	0	0	0
	1383	0	0	0	0	0	0	1	4	1	0	0	0	0	6	6
	1384	0	0	0	0	0	0	0	0	0	0	0	0	0	0	0
	1385	0	0	0	0	0	0	0	0	0	0	0	0	0	0	0
	1386	0	0	0	0	0	0	0	0	0	0	0	0	0	0	0
	1387	0	0	0	0	0	0	0	0	0	0	0	0	0	0	0
	1388	0	0	1	0	0	0	0	0	0	0	0	0	1	0	1
	1389	0	0	0	0	0	0	0	0	0	0	0	0	0	0	0
	1390	0	0	0	0	0	0	0	0	0	0	0	0	0	0	0
	1391	0	2	0	0	0	0	0	2	2	0	0	0	2	4	6
	1392	4	2	0	0	0	0	0	0	0	0	0	0	6	0	6
	1393	0	2	0	0	0	0	0	0	0	0	0	0	2	0	2
	1394	0	3	0	0	0	0	0	0	3	0	0	0	3	3	6
	1395	0	0	0	0	0	0	0	1	0	0	0	0	0	1	1
	1396	0	1	1	0	0	0	0	0	0	0	0	0	2	0	2
	1397	0	0	0	0	0	0	0	0	0	0	0	0	0	0	0
	1398	0	0	0	0	0	0	0	0	7	0	0	0	0	7	7
	1399	0	0	0	0	0	0	0	5	2	1	0	0	0	8	8
	1400	0	0	0	0	0	0	1	2	1	0	0	0	0	4	4
	1401	0	0	0	0	0	0	0	9	0	0	0	0	0	9	9
	1402	0	0	0	0	0	0	1	0	18	0	0	0	0	19	19
	1403	0	0	0	0	0	0	0	3	4	0	0	0	0	7	7
	1404	0	1	0	0	0	0	4	1	1	0	0	0	1	6	7
	1405	0	0	0	0	0	0	0	0	1	0	0	0	0	1	1
	1406	0	0	2	0	0	0	0	1	0	0	0	0	2	1	3
	1407	0	0	0	0	0	0	0	0	0	0	0	0	0	0	0
	1408	1	0	2	0	0	0	3	13	1	0	0	0	3	17	20
	1409	0	0	1	0	0	0	0	5	17	0	0	0	1	22	23
	1410	0	12	0	0	0	0	0	1	0	0	0	0	12	1	13
	1411	0	1	1	0	0	0	2	0	0	0	0	0	2	2	4
	1412	0	0	0	0	0	0	1	2	3	0	0	0	0	6	6
	1413	0	0	0	0	0	0	0	0	0	0	0	0	0	0	0
	1414	0	0	0	0	0	0	1	2	4	0	0	0	0	7	7
	1415	0	0	0	0	0	0	1	0	3	1	0	0	0	5	5
	1416	0	0	0	0	0	0	0	6	0	1	0	0	0	7	7
	1417	0	3	0	0	0	0	2	1	1	0	0	0	3	4	7
	1418	3	5	1	0	0	0	0	1	1	0	0	0	9	2	11
	1419	0	2	0	2	0	0	0	0	0	0	0	0	4	0	4
	1420	1	1	0	0	0	0	0	7	3	1	0	0	2	11	13
	1421	0	0	0	0	0	0	1	4	1	0	0	0	0	6	6
	1422	0	3	3	0	0	0	0	0	0	0	0	0	6	0	6
	1423	1	2	0	0	0	0	0	0	0	0	0	0	3	0	3
	1424	0	0	27	0	0	0	0	0	0	0	0	0	27	0	27
	1425	0	7	0	0	0	0	0	0	0	0	0	0	7	0	7
	1426	0	0	0	0	0	0	0	0	0	0	0	0	0	0	0
	1427	0	0	0	0	0	0	0	0	0	0	0	0	0	0	0
	1428	0	0	0	0	0	0	0	0	0	0	0	0	0	0	0
	1429	0	0	0	0	0	0	0	0	0	0	0	0	0	0	0
	1430	0	0	0	0	0	0	0	0	0	0	0	0	0	0	0
	1431	0	0	0	0	0	0	0	0	0	0	0	0	0	0	0
	1432	0	0	0	0	0	0	0	0	0	0	0	0	0	0	0
	1433	0	0	0	0	0	0	0	0	0	0	0	0	0	0	0
	1434	1	0	0	0	0	0	0	0	0	0	0	0	1	0	1
	1435	0	0	0	0	0	0	0	0	0	0	0	0	0	0	0
	1436	0	0	0	0	0	0	1	0	0	0	0	0	0	1	1
	1437	0	0	0	0	0	0	0	0	0	0	0	0	0	0	0
	1438	0	0	0	0	0	0	0	0	0	0	0	0	0	0	0
	1439	0	0	0	0	0	0	0	0	2	0	0	0	0	2	2
	1440	1	0	0	0	0	0	1	1	0	0	0	0	1	2	3
	1441	0	0	0	0	0	0	0	0	1	0	0	0	0	1	1
	1442	0	0	1	0	0	0	0	1	0	0	0	0	1	1	2
	1443	0	0	1	0	1	0	1	0	0	0	0	0	2	1	3
	1444	0	0	0	1	0	0	0	0	0	0	0	0	1	0	1
	1445	0	1	1	1	0	0	0	0	0	0	0	0	3	0	3
	1446	0	0	8	0	0	0	0	2	5	0	0	0	8	7	15
	1447	1	2	0	0	0	0	0	16	13	0	0	0	3	29	32
	1448	0	1	0	1	0	0	1	1	0	0	0	0	2	2	4
	1449	0	0	5	0	0	0	0	0	0	0	0	0	5	0	5
	1450	0	1	0	0	0	0	0	0	0	0	0	0	1	0	1
	1451	0	0	0	0	0	0	1	0	0	0	0	0	0	1	1
	1452	0	0	0	0	0	0	0	5	1	0	0	0	0	6	6
	1453	0	0	1	0	0	0	0	1	0	0	0	0	1	1	2
	1454	0	0	0	0	0	0	0	0	1	0	0	0	0	1	1
	1455	0	3	0	0	0	0	0	3	4	0	0	0	3	7	10
	1456	0	3	1	0	0	0	0	0	0	0	0	0	4	0	4
	1457	0	2	2	0	0	0	0	0	0	0	0	0	4	0	4
	1458	0	1	0	0	0	0	0	1	0	0	0	0	1	1	2
	1459	0	1	0	0	0	0	0	0	0	0	0	0	1	0	1
	1460	0	0	2	0	0	0	0	1	0	0	0	0	2	1	3
	1461	0	1	3	0	1	0	0	0	0	0	0	0	5	0	5
	1462	1	0	1	1	0	0	0	0	1	0	0	0	3	1	4
	1463	0	0	0	0	0	0	0	0	0	0	0	0	0	0	0
	1464	0	1	0	0	0	0	0	0	0	0	0	0	1	0	1
	1465	0	0	0	0	0	0	0	0	0	0	0	0	0	0	0
	1466	0	0	0	0	0	0	0	0	0	0	0	0	0	0	0
	1467	0	0	0	0	0	0	0	0	0	0	0	0	0	0	0
	1468	0	0	0	0	0	0	0	0	0	0	0	0	0	0	0
	1469	0	0	0	0	0	0	0	0	0	0	1	0	0	1	1
	1470	0	0	0	0	0	0	0	0	0	0	0	0	0	0	0
	1471	0	0	0	0	0	0	0	0	0	0	0	0	0	0	0
	1472	0	0	0	0	0	0	0	0	0	1	0	0	0	1	1
	1473	0	0	0	0	0	0	0	0	1	0	0	0	0	1	1
	1474	0	0	0	0	0	0	0	1	0	0	0	0	0	1	1
	1475	0	0	0	0	0	0	1	3	0	0	0	0	0	4	4
	1476	0	0	1	0	0	0	2	0	0	0	0	0	1	2	3
	1477	0	0	0	0	0	0	0	0	0	0	0	0	0	0	0
	1478	1	0	0	0	0	0	0	0	1	0	0	0	1	1	2
	1479	0	0	0	0	0	0	0	3	2	0	1	0	0	6	6
	1480	0	0	0	0	0	0	0	0	0	0	0	0	0	0	0
	1481	1	1	1	0	0	0	0	0	0	0	0	0	3	0	3
	1482	0	1	0	0	1	0	0	0	2	0	0	0	2	2	4
	1483	0	1	5	0	0	0	1	5	1	0	0	0	6	7	13
	1484	0	2	0	0	0	0	0	1	1	1	0	0	2	3	5
	1485	1	0	0	0	0	0	0	0	1	0	0	0	1	1	2
	1486	0	0	0	0	0	0	0	0	0	0	0	0	0	0	0
	1487	0	0	0	0	0	0	0	0	0	0	0	0	0	0	0
	1488	0	0	0	0	0	0	0	3	5	0	0	0	0	8	8
	1489	0	0	0	0	0	0	0	0	0	0	0	0	0	0	0
	1490	0	0	0	0	0	0	0	1	0	0	0	0	0	1	1
	1491	0	0	3	1	0	0	0	0	0	0	0	0	4	0	4
	1492	0	4	1	0	0	0	0	0	0	0	0	0	5	0	5
	1493	0	0	0	0	0	0	0	2	1	0	0	0	0	3	3
	1494	0	0	0	0	0	0	0	0	0	0	0	0	0	0	0
	1495	0	0	0	0	0	0	0	0	0	0	0	0	0	0	0
	1496	0	0	0	0	0	0	0	0	0	0	0	0	0	0	0
	1497	0	0	0	0	0	0	0	0	1	0	0	0	0	1	1
	1498	0	0	0	0	0	0	0	0	0	0	0	0	0	0	0
	1499	0	0	0	0	0	0	0	0	0	0	0	0	0	0	0
	1500	0	0	0	0	0	0	0	0	0	0	0	0	0	0	0
	1501	0	0	0	0	0	0	0	0	0	0	0	0	0	0	0
	1502	0	0	0	0	0	0	0	0	0	0	0	0	0	0	0
	1503	0	0	1	0	0	0	0	0	1	0	0	0	1	1	2
	1504	0	0	0	0	0	0	0	0	0	0	0	0	0	0	0
	1505	0	0	0	0	0	0	0	0	0	0	0	0	0	0	0
	1506	0	0	3	0	0	0	0	0	0	0	0	0	3	0	3
	1507	0	5	0	0	0	0	0	0	0	0	0	0	5	0	5
	1508	1	0	0	0	0	0	0	0	0	0	0	0	1	0	1
	1509	0	0	0	0	0	0	0	0	0	0	0	0	0	0	0
	1510	0	0	0	0	0	0	0	0	0	0	0	0	0	0	0
	1511	0	0	0	0	0	0	0	0	0	0	0	0	0	0	0
	1512	0	1	0	0	0	0	0	3	2	0	0	0	1	5	6
	1513	0	0	0	0	0	0	0	0	0	0	0	0	0	0	0
	1514	0	2	0	0	0	0	0	0	0	0	0	0	2	0	2
	1515	0	0	0	0	0	0	0	0	0	0	0	0	0	0	0
	1516	0	0	0	0	0	0	0	0	0	0	0	0	0	0	0
	1517	0	2	0	0	0	0	0	0	0	0	0	0	2	0	2
	1518	0	0	0	0	0	0	0	0	0	0	0	0	0	0	0
	1519	0	0	0	0	0	0	0	0	0	0	0	0	0	0	0
	1520	0	0	0	0	0	0	0	0	0	0	0	0	0	0	0
	1521	0	0	0	0	0	0	0	0	0	0	0	0	0	0	0
	1522	0	2	0	0	0	0	0	0	0	0	0	0	2	0	2
	1523	0	0	0	0	0	0	0	0	0	0	0	0	0	0	0
	1524	1	0	0	0	0	0	0	2	2	0	0	0	1	4	5
	1525	0	0	0	0	0	0	0	0	0	0	0	0	0	0	0
	1526	0	0	0	0	0	0	0	0	0	0	0	0	0	0	0
	1527	0	0	1	0	0	0	0	0	1	0	0	0	1	1	2
	1528	0	1	0	0	0	0	0	0	0	0	0	0	1	0	1
	1529	0	0	3	0	0	0	0	0	0	0	0	0	3	0	3
	1530	0	0	0	0	0	0	0	0	0	0	0	0	0	0	0
	1531	0	0	0	1	0	0	0	0	0	0	0	0	1	0	1
	1532	0	0	0	0	0	0	0	0	0	0	0	0	0	0	0
	1533	0	0	0	0	0	0	0	0	0	0	0	0	0	0	0
	1534	0	0	0	0	0	0	0	0	0	0	0	0	0	0	0
	1535	0	0	0	0	0	0	0	0	0	0	0	0	0	0	0
	1536	0	0	0	0	0	0	0	0	0	0	0	0	0	0	0
	1537	0	0	0	0	0	0	0	0	0	0	0	0	0	0	0
	1538	0	0	0	0	0	0	0	0	0	0	0	0	0	0	0
	1539	0	0	0	0	0	0	0	0	0	0	0	0	0	0	0
	1540	0	0	0	0	0	0	0	0	0	0	0	0	0	0	0
	1541	0	0	0	0	0	0	0	0	0	0	0	0	0	0	0
	1542	0	0	0	0	0	0	0	0	0	0	0	0	0	0	0
	1543	0	0	0	0	0	0	0	0	0	0	0	0	0	0	0
	1544	0	0	0	0	0	0	0	0	0	0	0	0	0	0	0
	1545	0	0	0	0	0	0	0	0	0	0	0	0	0	0	0
	1546	0	0	0	0	0	0	0	0	0	0	0	0	0	0	0
	1547	0	0	0	0	0	0	0	1	0	0	0	0	0	1	1
	1548	0	0	0	0	0	0	0	0	0	0	0	0	0	0	0
	1549	0	0	0	0	0	0	0	0	0	0	0	0	0	0	0
	1550	0	0	0	0	0	0	0	0	0	0	0	0	0	0	0
	1551	0	0	0	0	0	0	0	0	0	0	0	0	0	0	0
	1552	0	0	0	0	0	0	0	0	0	0	0	0	0	0	0
	1553	0	0	0	0	0	0	0	0	0	0	0	0	0	0	0
	1554	0	0	0	0	0	0	0	0	0	0	0	0	0	0	0
	1555	0	0	0	0	0	0	0	0	0	0	0	0	0	0	0
	1556	0	0	0	0	0	0	0	0	0	0	0	0	0	0	0
	1557	0	0	0	0	0	0	0	0	0	0	0	0	0	0	0
	1558	0	0	0	0	0	0	0	0	0	0	0	0	0	0	0
	1559	0	1	0	0	0	0	0	0	3	0	0	0	1	3	4
	1560	0	3	5	10	1	0	0	4	1	0	0	0	19	5	24
	1561	0	4	20	2	0	0	0	0	0	0	0	0	26	0	26
	1562	0	2	4	1	0	0	0	0	0	0	0	0	7	0	7
	1563	0	5	0	0	0	0	0	0	0	0	0	0	5	0	5
	1564	0	2	3	0	0	0	0	0	0	0	0	0	5	0	5
	1565	0	1	2	0	0	0	0	0	0	0	0	0	3	0	3
	1566	1	15	16	0	0	0	0	0	1	0	0	0	32	1	33
	1567	2	30	1	0	0	0	0	0	0	0	0	0	33	0	33
	1568	6	8	6	0	0	1	1	8	11	0	0	0	21	20	41
	1569	2	0	0	2	0	0	0	1	0	0	0	0	4	1	5
	1570	0	1	12	0	1	0	1	2	2	1	0	0	14	6	20
	1571	0	3	0	0	0	0	1	2	0	0	0	0	3	3	6
	1572	0	0	0	0	0	0	0	1	0	0	0	0	0	1	1
	1573	0	0	0	0	0	0	0	2	0	0	0	0	0	2	2
	1574	0	0	0	0	0	0	0	1	0	0	0	0	0	1	1
	1575	0	0	0	0	0	0	0	0	0	0	0	0	0	0	0
	1576	0	1	0	0	0	0	0	0	0	1	0	0	1	1	2
	1577	0	0	0	0	0	0	0	0	1	0	0	0	0	1	1
	1578	0	0	0	0	0	0	0	1	0	0	0	0	0	1	1
	1579	0	0	3	0	0	0	0	0	0	0	0	0	3	0	3
	1580	0	0	0	0	0	0	0	1	4	0	0	0	0	5	5
	1581	0	0	0	0	0	0	0	3	5	1	0	0	0	9	9
	1582	0	0	1	0	0	0	0	1	0	0	0	0	1	1	2
	1583	0	2	0	0	0	0	3	2	24	0	0	0	2	29	31
	1584	0	0	1	0	0	0	1	2	13	0	0	0	1	16	17
	1585	0	0	0	0	0	0	0	4	9	0	0	0	0	13	13
	1586	0	0	0	0	0	0	0	2	1	0	0	0	0	3	3
	1587	0	0	2	0	0	0	2	1	4	1	0	0	2	8	10
	1588	0	3	0	0	0	0	0	6	27	0	0	0	3	33	36
	1589	2	0	4	0	0	0	1	15	1	0	0	0	6	17	23
	1590	1	0	1	0	0	0	4	0	0	0	0	0	2	4	6
	1591	0	0	1	0	0	0	0	0	0	0	0	0	1	0	1
	1592	0	0	0	0	0	0	0	0	1	0	0	0	0	1	1
	1593	0	0	0	0	0	0	0	1	0	0	0	0	0	1	1
	1594	0	0	1	0	0	0	0	0	0	0	0	0	1	0	1
	1595	0	1	0	0	0	0	0	0	0	0	0	0	1	0	1
	1596	0	0	0	0	0	0	1	3	1	1	0	0	0	6	6
	1597	1	0	0	0	0	0	0	0	0	0	0	0	1	0	1
	1598	0	0	0	0	0	0	1	3	4	0	0	0	0	8	8
	1599	0	0	0	0	0	0	0	2	5	0	0	0	0	7	7
	1600	0	0	0	0	0	0	0	2	0	0	0	0	0	2	2
	1601	1	1	0	0	0	0	8	9	9	0	0	0	2	26	28
	1602	0	0	0	0	0	0	0	6	2	1	0	0	0	9	9
	1603	0	0	0	0	0	0	0	3	1	0	0	0	0	4	4
	1604	0	0	0	0	0	0	0	4	4	0	0	0	0	8	8
	1605	0	0	0	0	1	0	4	11	13	1	0	0	1	29	30
	1606	0	0	0	0	0	0	1	3	3	0	0	0	0	7	7
	1607	0	1	57	0	0	0	0	0	1	0	0	0	58	1	59
	1608	0	12	0	0	0	0	0	0	0	0	0	0	12	0	12
	1609	4	0	0	0	0	0	0	0	0	0	0	0	4	0	4
	1610	0	0	0	1	0	0	0	0	0	0	0	0	1	0	1
	1611	0	0	6	0	0	0	0	0	0	0	0	0	6	0	6
	1612	1	21	2	0	0	0	0	0	0	0	0	0	24	0	24
	1613	4	3	0	0	0	0	0	0	0	0	0	0	7	0	7
	1614	0	0	0	0	0	0	0	0	0	0	0	0	0	0	0
	1615	0	0	0	0	0	0	0	0	0	0	0	0	0	0	0
	1616	0	0	0	0	0	0	0	0	0	0	0	0	0	0	0
	1617	0	0	0	0	0	0	0	0	0	0	0	0	0	0	0
	1618	0	0	0	0	0	0	0	0	0	0	0	0	0	0	0
	1619	0	0	0	0	0	0	0	0	0	0	0	0	0	0	0
	1620	0	0	0	0	0	0	0	0	0	0	0	0	0	0	0
	1621	0	0	0	0	0	0	1	0	1	0	0	0	0	2	2
	1622	0	0	0	0	1	0	1	3	6	0	0	0	1	10	11
	1623	0	3	0	0	0	1	0	1	2	0	0	0	4	3	7
	1624	0	0	40	0	0	0	0	0	2	0	0	0	40	2	42
	1625	0	10	1	0	0	0	0	0	0	0	0	0	11	0	11
	1626	4	15	17	0	0	0	0	0	0	0	0	0	36	0	36
	1627	2	8	1	1	0	0	0	0	0	0	0	0	12	0	12
	1628	5	4	1	0	0	0	2	2	0	0	0	0	10	4	14
	1629	2	0	0	1	0	0	0	0	0	0	0	0	3	0	3
	1630	0	0	1	0	0	0	0	0	0	0	0	0	1	0	1
	1631	0	0	0	0	0	0	0	0	0	0	0	0	0	0	0
	1632	0	0	0	0	0	0	0	0	0	0	0	0	0	0	0
	1633	0	0	0	0	0	0	0	0	0	0	0	0	0	0	0
	1634	0	0	0	0	0	0	0	0	0	0	0	0	0	0	0
	1635	0	1	1	0	0	0	0	0	0	0	0	0	2	0	2
	1636	0	0	0	0	0	0	0	0	1	0	0	0	0	1	1
	1637	0	0	0	0	0	0	0	0	0	0	0	0	0	0	0
	1638	0	0	0	0	0	0	0	0	0	0	0	0	0	0	0
	1639	0	0	0	0	0	0	0	0	0	0	0	0	0	0	0
	1640	0	0	0	0	0	0	0	0	2	0	0	0	0	2	2
	1641	0	0	0	0	0	0	1	1	0	0	0	0	0	2	2
	1642	0	0	0	0	0	0	0	0	2	0	0	0	0	2	2
	1643	0	0	0	0	0	0	1	8	1	0	1	0	0	11	11
	1644	0	0	0	0	1	0	3	5	6	0	0	0	1	14	15
	1645	0	0	13	2	0	0	0	0	0	0	0	0	15	0	15
	1646	0	12	18	1	0	0	0	0	4	0	0	0	31	4	35
	1647	1	11	22	0	3	0	0	0	1	0	0	0	37	1	38
	1648	4	4	0	1	0	0	0	1	0	0	0	0	9	1	10
	1649	2	1	1	1	0	0	0	0	0	0	0	0	5	0	5
	1650	0	0	9	0	1	2	0	0	0	0	0	0	12	0	12
	1651	1	34	6	0	1	0	0	0	2	0	0	0	42	2	44
	1652	14	11	11	0	0	1	2	3	0	0	0	0	37	5	42
	1653	3	2	24	0	0	0	2	13	2	0	0	0	29	17	46
	1654	1	33	1	0	0	0	0	0	1	0	0	0	35	1	36
	1655	1	0	3	0	0	0	0	0	0	0	0	0	4	0	4
	1656	0	0	9	0	0	0	0	2	0	0	0	0	9	2	11
	1657	0	1	2	0	1	0	0	0	0	0	0	0	4	0	4
	1658	0	2	7	1	1	0	0	0	0	0	0	0	11	0	11
	1659	1	24	67	0	0	0	0	0	0	0	0	0	92	0	92
	1660	3	18	0	0	0	0	0	0	0	0	0	0	21	0	21
	1661	5	1	12	0	2	0	0	0	0	0	0	0	20	0	20
	1662	1	3	1	0	0	1	0	0	0	0	0	0	6	0	6
	1663	0	1	21	0	0	0	0	1	0	0	0	0	22	1	23
	1664	0	1	0	0	0	0	0	0	0	0	0	0	1	0	1
	1665	0	1	0	0	0	0	0	0	0	0	0	0	1	0	1
	1666	0	0	0	0	0	0	0	0	0	0	0	0	0	0	0
	1667	0	0	4	1	0	0	0	2	0	0	0	0	5	2	7
	1668	0	9	1	0	0	0	0	0	1	0	0	0	10	1	11
	1669	0	2	0	0	0	3	0	0	0	0	0	0	5	0	5
	1670	3	0	2	0	0	0	0	0	0	0	0	0	5	0	5
	1671	0	0	1	0	2	0	0	1	0	0	0	0	3	1	4
	1672	0	0	1	0	0	0	0	0	0	0	0	0	1	0	1
	1673	0	25	17	0	0	0	0	0	0	0	0	0	42	0	42
	1674	0	1	0	0	0	0	0	0	0	0	0	0	1	0	1
	1675	0	0	1	0	1	0	0	1	5	1	0	0	2	7	9
	1676	0	0	0	0	0	0	1	1	6	1	0	0	0	9	9
	1677	0	0	1	0	0	0	0	0	0	0	0	0	1	0	1
	1678	0	15	22	0	0	0	0	0	0	0	0	0	37	0	37
	1679	0	26	7	0	0	0	0	0	0	0	0	0	33	0	33
	1680	3	2	0	0	0	0	0	0	0	0	0	0	5	0	5
	1681	1	1	1	0	0	0	0	0	0	0	0	0	3	0	3
	1682	0	0	0	0	0	0	0	0	0	0	0	0	0	0	0
	1683	0	0	1	0	0	0	0	0	0	0	0	0	1	0	1
	1684	0	0	0	0	0	0	0	0	0	0	0	0	0	0	0
	1685	0	0	0	0	0	0	0	1	0	0	0	0	0	1	1
	1686	0	0	0	0	0	0	0	0	0	0	0	0	0	0	0
	1687	0	0	0	0	0	0	0	1	0	0	0	0	0	1	1
	1688	0	0	0	0	0	0	0	0	2	0	0	0	0	2	2
	1689	0	0	1	0	0	0	0	0	0	0	0	0	1	0	1
	1690	0	0	0	1	0	0	0	0	0	0	0	0	1	0	1
	1691	0	0	0	0	0	0	0	0	5	0	0	0	0	5	5
	1692	0	1	0	0	0	0	0	0	0	0	0	0	1	0	1
	1693	2	0	1	0	0	0	0	0	0	0	0	0	3	0	3
	1694	0	0	1	0	0	0	0	0	0	0	0	0	1	0	1
	1695	0	2	0	0	0	0	0	0	0	0	0	0	2	0	2
	1696	0	0	0	0	0	0	0	0	0	1	0	0	0	1	1
	1697	1	0	0	0	0	0	0	0	2	0	0	0	1	2	3
	1698	1	0	0	0	0	0	0	0	0	0	0	0	1	0	1
	1699	0	0	0	0	0	0	0	0	0	0	0	0	0	0	0
	1700	0	0	0	0	0	0	0	0	0	0	0	0	0	0	0
	1701	0	0	0	0	0	0	0	4	0	0	0	0	0	4	4
	1702	0	0	0	0	0	0	0	0	0	0	0	0	0	0	0
	1703	0	0	0	0	0	0	1	0	0	0	0	0	0	1	1
	1704	0	0	0	0	0	0	0	0	0	0	0	0	0	0	0
	1705	0	1	0	0	0	0	0	0	0	0	0	0	1	0	1
	1706	0	0	0	0	0	0	0	0	0	0	0	0	0	0	0
	1707	0	0	0	0	0	0	0	0	0	0	0	0	0	0	0
	1708	0	0	0	0	0	0	0	0	0	0	0	0	0	0	0
	1709	0	1	0	0	0	0	0	0	0	0	0	0	1	0	1
	1710	0	0	0	0	0	0	0	0	0	0	0	0	0	0	0
	1711	0	1	0	0	0	0	0	1	0	0	0	0	1	1	2
	1712	0	0	0	0	0	0	0	0	0	0	0	0	0	0	0
	1713	1	0	0	0	0	0	0	0	0	0	0	0	1	0	1
	1714	0	1	0	0	0	0	0	0	0	0	0	0	1	0	1
	1715	0	0	0	0	1	0	0	1	0	0	0	0	1	1	2
	1716	0	0	0	0	0	0	0	0	0	0	0	0	0	0	0
	1717	0	0	0	0	0	0	2	0	0	0	0	0	0	2	2
	1718	0	0	0	0	0	0	0	0	0	0	0	0	0	0	0
	1719	0	0	0	0	0	0	0	0	0	0	0	0	0	0	0
	1720	0	0	0	0	0	0	0	0	0	0	0	0	0	0	0
	1721	0	0	0	0	0	0	0	0	1	0	0	0	0	1	1
	1722	0	1	0	0	0	0	0	0	0	0	0	0	1	0	1
	1723	0	1	3	0	0	0	0	0	0	0	0	0	4	0	4
	1724	1	3	1	0	1	0	0	0	0	0	0	0	6	0	6
	1725	0	9	3	2	0	0	0	0	0	0	0	0	14	0	14
	1726	0	3	13	0	0	0	0	0	0	0	0	0	16	0	16
	1727	0	0	0	0	0	0	0	0	0	0	0	0	0	0	0
	1728	0	0	0	0	0	0	0	0	0	0	0	0	0	0	0
	1729	0	0	0	0	0	0	0	0	0	0	0	0	0	0	0
	1730	0	0	0	0	0	0	0	0	0	0	0	0	0	0	0
	1731	0	0	0	0	0	0	0	0	0	0	0	0	0	0	0
	1732	0	0	0	0	0	0	0	0	0	0	0	0	0	0	0
	1733	0	0	0	0	0	0	2	0	2	0	0	0	0	4	4
	1734	0	0	1	0	0	0	1	2	0	0	0	0	1	3	4
	1735	0	0	0	0	0	0	0	0	0	0	0	0	0	0	0
	1736	0	0	0	0	0	0	0	0	0	0	0	0	0	0	0
	1737	0	0	0	0	0	0	0	0	1	0	0	0	0	1	1
	1738	0	0	0	0	0	0	0	0	1	0	0	0	0	1	1
	1739	1	0	0	0	0	1	0	0	1	0	0	0	2	1	3
	1740	0	0	0	0	2	0	0	0	7	2	3	0	2	12	14
	1741	0	0	0	0	0	0	1	14	48	3	3	0	0	69	69
	1742	0	0	24	0	0	0	3	9	10	0	0	0	24	22	46
	1743	0	9	0	0	0	0	6	18	3	0	0	0	9	27	36
	1744	1	1	2	0	0	0	8	13	6	0	0	0	4	27	31
	1745	0	2	0	0	0	0	4	11	6	1	0	0	2	22	24
	1746	0	0	0	0	0	0	1	12	18	0	4	0	0	35	35
	1747	0	0	0	0	0	0	0	14	7	2	5	0	0	28	28
	1748	0	0	0	0	0	0	0	10	8	3	1	0	0	22	22
	1749	0	0	0	0	0	0	1	8	0	0	0	0	0	9	9
	1750	1	1	0	0	0	0	2	2	0	0	0	0	2	4	6
	1751	1	0	1	0	0	0	0	0	0	0	0	0	2	0	2
	1752	0	0	2	0	0	0	0	0	0	0	0	0	2	0	2
	1753	0	3	1	0	0	0	0	0	0	0	0	0	4	0	4
	1754	1	5	2	0	0	1	0	0	0	0	0	0	9	0	9
	1755	0	2	1	0	0	0	0	0	0	0	0	0	3	0	3
	1756	2	2	1	2	2	0	0	0	4	0	0	0	9	4	13
	1757	0	0	9	0	0	0	0	1	0	0	0	0	9	1	10
	1758	0	10	17	0	0	0	0	0	0	0	0	0	27	0	27
	1759	3	4	2	0	0	0	0	0	0	0	0	0	9	0	9
	1760	6	0	0	0	0	0	0	0	3	2	0	0	6	5	11
	1761	0	0	0	0	0	0	0	1	1	0	0	0	0	2	2
	1762	0	0	0	0	0	0	0	1	0	0	0	0	0	1	1
	1763	0	0	0	0	0	0	0	2	0	0	0	0	0	2	2
	1764	1	5	0	0	0	0	0	0	0	0	0	0	6	0	6
	1765	0	1	0	0	0	0	0	1	2	0	0	0	1	3	4
	1766	0	1	0	2	1	1	0	3	2	0	0	0	5	5	10
	1767	1	0	2	0	0	0	1	8	7	3	1	0	3	20	23
	1768	0	0	0	0	0	0	1	2	1	0	0	0	0	4	4
	1769	0	3	2	0	0	0	3	5	1	0	1	0	5	10	15
	1770	1	0	0	0	0	0	0	3	0	0	0	0	1	3	4
	1771	0	0	0	0	0	0	13	15	42	0	0	1	0	71	71
	1772	0	0	0	0	0	0	0	1	1	0	0	0	0	2	2
	1773	0	3	1	1	0	0	0	0	1	0	0	0	5	1	6
	1774	0	1	0	0	0	0	1	2	0	0	0	0	1	3	4
	1775	0	0	0	0	0	0	0	0	0	0	0	0	0	0	0
	1776	1	1	0	0	0	0	0	0	0	0	0	0	2	0	2
	1777	1	0	0	0	0	0	1	1	0	0	0	0	1	2	3
	1778	0	0	0	0	0	0	0	2	1	0	0	0	0	3	3
	1779	0	0	0	0	0	0	0	0	0	0	0	0	0	0	0
	1780	0	0	0	0	0	0	0	0	0	0	0	0	0	0	0
	1781	0	0	0	0	0	0	0	0	0	0	0	0	0	0	0
	1782	0	1	0	0	0	0	0	0	0	0	0	0	1	0	1
	1783	0	0	0	0	0	0	0	0	0	0	0	0	0	0	0
	1784	0	1	0	0	0	0	0	0	0	0	0	0	1	0	1
	1785	0	0	0	0	0	0	0	0	2	0	0	0	0	2	2
	1786	0	0	0	0	0	0	0	1	0	0	0	0	0	1	1
	1787	0	0	0	0	0	0	0	0	0	0	0	0	0	0	0
	1788	0	0	0	0	0	0	0	0	0	0	0	0	0	0	0
	1789	0	0	0	0	0	0	0	0	0	0	0	0	0	0	0
	1790	0	0	0	0	0	0	0	0	0	0	0	0	0	0	0
	1791	0	0	0	0	0	0	0	0	0	0	0	0	0	0	0
	1792	0	0	0	0	0	0	0	0	0	0	0	0	0	0	0
	1793	0	0	0	0	0	0	0	0	0	0	0	0	0	0	0
	1794	0	0	0	0	0	0	0	0	1	0	0	0	0	1	1
	1795	0	0	0	0	0	0	0	0	0	0	0	0	0	0	0
	1796	0	0	0	0	0	0	0	0	0	0	0	0	0	0	0
	1797	0	0	0	0	0	0	0	0	0	0	0	0	0	0	0
	1798	0	0	0	0	0	0	0	0	0	0	0	0	0	0	0
	1799	0	0	0	0	0	0	0	0	1	0	0	0	0	1	1
	1800	0	0	0	0	0	0	0	0	0	0	0	0	0	0	0
	1801	0	0	0	0	0	0	0	0	0	0	0	0	0	0	0
	1802	0	0	0	0	0	0	0	0	0	0	0	0	0	0	0
	1803	0	0	0	0	0	0	0	14	16	0	1	0	0	31	31
	1804	0	0	2	0	0	0	0	0	1	0	0	0	2	1	3
	1805	0	3	1	0	0	0	0	0	0	0	0	0	4	0	4
	1806	0	2	0	0	0	0	0	0	1	0	0	0	2	1	3
	1807	1	0	0	0	0	0	0	0	0	0	0	0	1	0	1
	1808	0	0	0	0	0	0	0	0	0	0	0	0	0	0	0
	1809	0	0	2	0	0	0	0	0	0	0	0	0	2	0	2
	1810	0	0	0	0	0	0	0	0	0	0	0	0	0	0	0
	1811	1	4	0	0	0	0	0	0	0	0	0	0	5	0	5
	1812	2	0	0	0	0	0	0	0	0	0	0	0	2	0	2
	1813	0	0	0	0	0	0	0	0	0	0	0	0	0	0	0
	1814	0	0	0	0	0	0	0	0	0	0	0	0	0	0	0
	1815	0	1	0	0	0	0	0	0	0	0	0	0	1	0	1
	1816	1	0	0	0	0	0	0	0	0	0	0	0	1	0	1
	1817	0	0	0	0	0	0	0	0	0	0	0	0	0	0	0
	1818	0	0	0	0	0	0	0	0	0	0	0	0	0	0	0
	1819	0	0	0	0	0	0	0	0	0	0	0	0	0	0	0
	1820	0	2	0	0	0	0	0	0	0	0	0	0	2	0	2
	1821	0	0	0	0	0	0	0	0	0	0	0	0	0	0	0
	1822	0	0	0	0	0	0	0	1	0	0	0	0	0	1	1
	1823	0	0	0	0	0	0	0	0	0	0	0	0	0	0	0
	1824	0	0	0	0	0	0	0	0	1	0	0	0	0	1	1
	1825	0	0	0	0	0	0	0	0	0	0	0	0	0	0	0
	1826	0	0	0	0	0	0	0	0	0	0	0	0	0	0	0
	1827	0	0	0	0	0	0	0	1	7	0	0	0	0	8	8
	1828	0	0	0	0	0	0	2	5	0	0	0	0	0	7	7
	1829	0	0	0	0	0	0	0	2	1	0	0	0	0	3	3
	1830	0	0	0	0	0	0	0	0	0	0	0	0	0	0	0
	1831	0	0	0	0	0	0	0	4	2	0	0	0	0	6	6
	1832	0	0	0	0	0	0	1	0	0	0	0	0	0	1	1
	1833	0	0	0	0	0	0	0	0	0	0	0	0	0	0	0
	1834	0	0	1	0	0	0	0	0	0	0	0	0	1	0	1
	1835	0	0	0	0	0	0	0	0	1	0	0	0	0	1	1
	1836	0	0	0	0	0	0	0	1	0	0	0	0	0	1	1
	1837	0	0	2	0	0	0	1	0	0	0	0	0	2	1	3
	1838	0	0	0	0	0	0	0	0	0	0	0	0	0	0	0
	1839	0	0	0	0	0	0	0	0	0	0	0	0	0	0	0
	1840	0	0	0	0	0	0	0	0	0	0	0	0	0	0	0
	1841	0	0	2	0	0	0	0	0	0	0	0	0	2	0	2
	1842	0	0	0	0	0	0	0	0	0	0	0	0	0	0	0
	1843	2	0	0	0	0	0	0	2	0	0	0	0	2	2	4
	1844	0	0	0	0	0	0	0	2	3	0	0	0	0	5	5
	1845	0	2	1	0	0	0	0	6	0	0	0	0	3	6	9
	1846	0	2	2	0	0	0	3	3	12	0	0	0	4	18	22
	1847	1	3	0	0	0	0	10	7	0	5	0	0	4	22	26
	1848	0	2	0	0	0	0	0	1	0	0	0	0	2	1	3
	1849	2	0	1	0	0	0	0	0	0	0	0	0	3	0	3
	1850	2	0	0	0	0	0	0	2	0	1	0	0	2	3	5
	1851	0	0	0	0	0	0	0	0	1	0	0	0	0	1	1
	1852	0	0	6	0	2	0	0	2	0	0	0	0	8	2	10
	1853	0	1	1	0	1	0	7	0	8	0	0	0	3	15	18
	1854	2	0	0	1	1	0	0	0	0	0	0	0	4	0	4
	1855	1	3	6	1	0	0	0	0	4	0	0	0	11	4	15
	1856	1	4	34	0	0	0	1	0	0	0	0	0	39	1	40
	1857	0	5	1	0	0	0	0	0	0	0	0	0	6	0	6
	1858	1	4	1	0	2	0	0	3	2	1	0	0	8	6	14
	1859	0	0	0	0	0	0	0	1	1	0	0	0	0	2	2
	1860	0	2	0	0	0	0	0	3	0	0	0	0	2	3	5
	1861	1	1	4	0	0	0	0	0	0	0	0	0	6	0	6
	1862	1	0	0	0	0	0	0	0	0	0	0	0	1	0	1
	1863	0	1	2	0	1	0	0	0	0	0	0	0	4	0	4
	1864	0	2	13	2	1	0	0	0	0	0	0	0	18	0	18
	1865	0	1	13	3	0	0	0	6	0	0	0	0	17	6	23
	1866	3	22	6	2	0	0	0	1	0	0	0	0	33	1	34
	1867	10	9	7	0	0	0	0	0	0	0	0	0	26	0	26
	1868	4	9	2	0	0	0	0	0	0	0	0	0	15	0	15
	1869	8	0	0	0	0	0	0	0	0	0	0	0	8	0	8
	1870	0	0	0	0	0	0	0	0	0	0	0	0	0	0	0
	1871	0	0	0	0	0	0	0	0	0	0	0	0	0	0	0
	1872	0	0	0	0	0	0	0	0	0	0	0	0	0	0	0
	1873	0	0	0	0	0	0	0	13	11	0	0	0	0	24	24
	1874	0	0	0	0	0	0	0	9	5	0	0	0	0	14	14
	1875	0	1	1	0	0	0	2	4	1	0	0	0	2	7	9
	1876	0	0	0	0	0	0	4	13	0	0	0	0	0	17	17
	1877	0	1	0	0	0	0	0	0	7	0	0	0	1	7	8
	1878	0	0	0	1	0	0	0	2	1	0	1	0	1	4	5
	1879	0	0	0	0	0	0	1	1	7	0	0	0	0	9	9
	1880	0	0	2	2	1	0	0	3	1	0	0	0	5	4	9
	1881	1	1	0	2	1	0	0	0	0	0	0	0	5	0	5
	1882	0	0	3	1	0	0	0	0	0	0	1	0	4	1	5
	1883	0	0	0	0	0	0	2	0	0	0	0	0	0	2	2
	1884	0	2	0	0	0	0	0	0	0	0	2	0	2	2	4
	1885	4	1	0	0	0	0	0	0	1	0	0	0	5	1	6
	1886	0	0	1	0	0	0	0	6	5	0	0	0	1	11	12
	1887	0	3	1	0	0	0	3	2	2	0	0	0	4	7	11
	1888	0	2	1	0	0	0	0	0	0	0	0	0	3	0	3
	1889	0	3	0	0	0	0	0	1	0	0	0	0	3	1	4
	1890	0	0	0	0	0	0	0	1	0	0	0	0	0	1	1
	1891	0	1	2	0	0	0	0	1	0	0	0	0	3	1	4
	1892	0	1	0	0	0	0	0	0	0	0	0	0	1	0	1
	1893	0	1	0	0	0	0	0	0	0	0	0	0	1	0	1
	1894	0	0	0	0	0	0	0	0	0	0	0	0	0	0	0
	1895	0	0	0	0	0	0	0	0	0	0	0	0	0	0	0
	1896	0	0	0	0	0	0	0	0	0	0	0	0	0	0	0
	1897	0	0	0	0	0	0	1	5	2	0	0	0	0	8	8
	1898	0	0	0	0	0	0	0	3	0	1	0	0	0	4	4
	1899	0	0	0	0	0	0	0	0	0	0	0	0	0	0	0
	1900	0	0	0	0	0	0	0	7	5	0	1	0	0	13	13
	1901	0	0	0	0	0	0	0	0	0	0	0	0	0	0	0
	1902	0	0	0	0	0	0	0	0	0	0	0	0	0	0	0
	1903	0	0	0	0	0	0	0	0	0	0	0	0	0	0	0
	1904	0	0	0	0	0	0	0	0	0	0	0	0	0	0	0
	1905	0	0	0	0	0	0	0	0	0	0	0	0	0	0	0
	1906	0	1	1	0	0	0	0	0	0	0	0	0	2	0	2
	1907	0	0	0	0	0	0	0	0	0	0	0	0	0	0	0
	1908	0	0	0	0	0	0	0	0	0	0	0	0	0	0	0
	1909	0	0	0	0	0	0	0	0	0	0	0	0	0	0	0
	1910	0	0	0	0	0	0	0	0	0	0	0	0	0	0	0
	1911	0	0	0	0	0	0	0	0	0	0	0	0	0	0	0
	1912	0	0	0	0	0	0	0	0	1	0	0	0	0	1	1
	1913	0	0	0	0	0	0	0	0	0	0	0	0	0	0	0
	1914	0	0	0	0	0	0	0	0	0	0	0	0	0	0	0
	1915	0	0	0	0	0	0	0	0	0	0	0	0	0	0	0
	1916	0	0	0	0	0	0	0	2	7	0	0	0	0	9	9
	1917	0	0	0	0	0	0	0	7	2	0	0	0	0	9	9
	1918	1	3	0	0	0	0	0	0	0	0	0	0	4	0	4
	1919	0	0	0	0	0	0	1	0	3	1	0	0	0	5	5
	1920	0	0	0	0	0	0	0	0	2	0	0	0	0	2	2
	1921	0	0	0	0	0	0	0	2	2	0	0	0	0	4	4
	1922	0	0	0	0	0	0	0	1	2	0	0	0	0	3	3
	1923	1	2	0	0	0	0	0	0	1	0	0	0	3	1	4
	1924	0	0	0	0	0	0	0	1	0	0	0	0	0	1	1
	1925	0	0	0	0	0	0	0	9	46	0	0	0	0	55	55
	1926	0	3	0	1	0	0	0	4	0	0	0	0	4	4	8
	1927	0	1	5	5	0	0	0	1	0	0	0	0	11	1	12
	1928	0	1	13	0	1	0	0	0	0	0	0	0	15	0	15
	1929	0	20	3	1	0	0	0	0	1	0	0	0	24	1	25
	1930	4	4	10	0	0	0	0	3	0	0	0	0	18	3	21
	1931	0	4	0	0	0	0	4	0	0	0	0	0	4	4	8
	1932	5	6	2	0	0	0	0	1	0	0	0	0	13	1	14
	1933	0	0	0	0	0	0	0	0	13	0	0	0	0	13	13
	1934	0	0	0	0	0	0	0	1	0	0	0	0	0	1	1
	1935	0	0	0	0	0	0	0	0	0	0	0	0	0	0	0
	1936	0	0	0	0	0	0	0	0	0	0	0	0	0	0	0
	1937	0	0	0	0	0	0	0	1	0	0	0	0	0	1	1
	1938	0	0	0	0	0	0	0	0	0	0	0	0	0	0	0
	1939	0	1	0	0	0	0	0	0	0	0	0	0	1	0	1
	1940	0	1	1	0	0	0	0	0	0	0	0	0	2	0	2
	1941	0	0	1	0	0	0	0	0	1	0	0	0	1	1	2
	1942	2	0	0	0	0	0	0	0	0	0	0	0	2	0	2
	1943	0	0	0	0	0	0	0	0	0	0	0	0	0	0	0
	1944	0	0	0	0	0	0	0	3	5	2	1	0	0	11	11
	1945	0	0	0	0	0	0	15	16	42	0	2	0	0	75	75
	1946	0	0	0	0	0	0	2	3	5	0	0	0	0	10	10
	1947	0	0	0	0	0	0	0	0	0	0	0	0	0	0	0
	1948	0	0	1	0	0	0	0	0	0	0	0	0	1	0	1
	1949	0	0	0	0	0	0	0	0	0	0	0	0	0	0	0
	1950	0	0	0	0	0	0	0	0	0	0	0	0	0	0	0
	1951	0	0	0	1	0	0	0	0	0	0	0	0	1	0	1
	1952	0	0	0	0	0	0	0	0	0	0	0	0	0	0	0
	1953	0	0	0	0	0	0	0	0	0	0	0	0	0	0	0
	1954	0	0	0	0	0	0	0	0	0	0	0	0	0	0	0
	1955	0	0	0	0	0	0	0	0	0	0	0	0	0	0	0
	1956	0	0	0	0	0	0	0	0	0	0	0	0	0	0	0
	1957	0	0	0	0	0	0	0	0	0	0	0	0	0	0	0
	1958	0	0	0	0	0	0	0	0	0	0	0	0	0	0	0
	1959	0	0	0	0	0	0	0	0	0	0	0	0	0	0	0
	1960	0	0	0	0	0	0	0	1	0	0	0	0	0	1	1
	1961	0	0	0	0	0	0	0	0	0	0	0	0	0	0	0
	1962	0	0	0	0	0	0	0	0	0	0	0	0	0	0	0
	1963	0	0	0	0	0	0	0	0	0	0	0	0	0	0	0
	1964	0	0	1	0	0	0	0	0	0	0	0	0	1	0	1
	1965	0	1	0	0	0	0	0	0	0	0	0	0	1	0	1
	1966	0	0	0	0	0	0	0	0	0	0	0	0	0	0	0
	1967	0	0	0	0	0	0	0	0	0	0	0	0	0	0	0
	1968	0	0	0	0	0	0	0	0	0	0	0	0	0	0	0
	1969	0	0	0	0	0	1	0	0	0	0	0	0	1	0	1
	1970	0	0	0	0	0	0	0	0	0	0	0	0	0	0	0
	1971	0	0	0	0	0	0	0	0	0	0	0	0	0	0	0
	1972	0	2	12	0	0	0	0	0	0	0	0	0	14	0	14
	1973	1	3	0	0	0	1	0	0	0	0	0	0	5	0	5
	1974	0	1	0	1	0	0	0	0	1	0	0	0	2	1	3
	1975	0	1	5	0	0	0	0	0	1	0	0	0	6	1	7
	1976	0	13	0	0	0	0	0	0	0	0	0	0	13	0	13
	1977	1	4	0	0	0	0	0	0	0	1	0	0	5	1	6
	1978	0	0	0	0	0	0	0	0	0	0	0	0	0	0	0
	1979	0	0	0	1	0	0	0	1	2	0	0	0	1	3	4
	1980	0	0	1	0	0	0	0	0	2	0	0	0	1	2	3
	1981	1	1	0	0	0	0	1	0	0	0	0	0	2	1	3
	1982	2	1	5	0	0	0	0	3	3	0	0	0	8	6	14
	1983	0	1	0	0	0	0	0	0	7	0	0	0	1	7	8
	1984	3	2	3	0	0	0	1	0	0	0	0	0	8	1	9
	1985	0	3	1	0	0	0	0	2	0	0	0	0	4	2	6
	1986	1	3	0	0	0	0	0	3	0	0	0	0	4	3	7
	1987	0	0	0	0	0	0	0	0	0	0	0	0	0	0	0
	1988	0	0	0	0	0	0	0	0	0	0	0	0	0	0	0
	1989	0	0	0	0	0	0	0	0	0	0	0	0	0	0	0
	1990	0	0	0	0	0	0	3	0	0	1	0	0	0	4	4
	1991	0	0	0	0	0	1	0	2	1	0	0	0	1	3	4
	1992	0	0	0	0	2	0	0	6	3	0	0	0	2	9	11
	1993	0	1	0	0	0	0	6	3	1	0	0	0	1	10	11
	1994	0	0	0	0	0	0	1	0	0	0	0	0	0	1	1
	1995	0	3	0	0	0	0	0	0	0	0	0	0	3	0	3
	1996	1	0	1	0	0	0	0	0	0	0	0	0	2	0	2
	1997	0	0	0	0	0	0	0	0	2	0	0	0	0	2	2
[truncated: 4,398 more rows]
